# Supplementary material for: Insights into the Antibacterial Mechanism of Action of Chelating Agents by Selective Deprivation of Iron, Manganese, and Zinc
Source: Appl Environ Microbiol. 2022 Jan 25;88(2):e01641-21. doi: 10.1128/AEM.01641-21 (PMC8788741; doi:10.1128/AEM.01641-21)
Supplement: Supplemental file 1 — Data Set File S1. Download AEM.01641-21-s0002.xlsx, XLSX file, 0.2 MB [file aem.01641-21-s0002.xlsx]

## Sheet: Order
BCS	CAT	CAT	CHA	CHA	DTPA	DTPA	DTPMP	DTPMP	EDTA	EDTA	GLDA	GLDA	HBED	HBED	MGDA	MGDA	PO	TPEN	PO
BCS	CHA	CAT	DTPA	CHA	DTPMP	DTPA	EDTA	DTPMP	GLDA	EDTA	HBED	GLDA	MGDA	HBED	PO	MGDA	TPEN
BCS	DTPA	CAT	DTPMP	CHA	EDTA	DTPA	GLDA	DTPMP	HBED	EDTA	MGDA	GLDA	PO	HBED	TPEN
BCS	DTPMP	CAT	EDTA	CHA	GLDA	DTPA	HBED	DTPMP	MGDA	EDTA	PO	GLDA	TPEN
BCS	EDTA	CAT	GLDA	CHA	HBED	DTPA	MGDA	DTPMP	PO	EDTA	TPEN
BCS	GLDA	CAT	HBED	CHA	MGDA	DTPA	PO	DTPMP	TPEN
BCS	HBED	CAT	MGDA	CHA	PO	DTPA	TPEN
BCS	MGDA	CAT	PO	CHA	TPEN
BCS	PO	CAT	TPEN
BCS	TPEN

## Sheet: BCS combinations
									[CAT] /µM																		[CAT] /µM
		0	1953.12	3906.25	7812.5	15625	31250	62500	125000		CAT MIC	62500		FIC 1	1.01562					0	468.75	937.5	1875	3750	7500	15000	30000		CAT MIC	7500		FIC 1	1.01562
	0	100	96.6786	105.929	111.089	111.804	104.946	1.46429	0.892857		BCS MIC	100000		FIC 2	1.03125				0	100	98.4585	97.4518	97.4361	89.4141	2.13134	2.71333	4.66378		BCS MIC	100000		FIC 2	1.03125
	1562.5	110.107	115.857	114.25	111.571	115.946	102.321	1.32143	1.32143					FIC 3	1.0625				1562.5	97.3417	94.7621	93.5352	92.9217	84.4436	1.628	2.46166	4.41211					FIC 3	1.0625
	3125	112.696	114.643	104.357	115.268	109.536	103.857	0.607143	1.17857		FIC	1.5		FIC 4	1.125				3125	99.4809	93.1105	91.8364	94.1486	89.1939	1.64373	2.83917	4.75816		FIC	1.5		FIC 4	1.125
	6250	114.839	112.25	110.054	114.196	115.714	100.25	1.05357	0.357143		MEAN FIC	0.997396		FIC 5	0.75				6250	98.1125	94.7621	94.243	95.7373	88.549	1.58081	3.35824	4.64805		MEAN FIC	1.16406		FIC 5	1.25
	12500	113.964	114.857	110.804	114.911	113.946	100.214	0.75	1.21429					FIC 6	1				12500	96.7755	95.1711	93.661	93.9284	88.1243	2.65041	4.00315	6.29965					FIC 6	1.5
	25000	112.643	118.054	117.375	118.089	116.786	7.41071	0.5	0.803571										25000	93.079	87.0704	84.2548	73.1184	76.6575	2.11561	3.45262	6.00079
	50000	102.893	107.821	109.071	102.321	108.982	0.25	1.14286	2.16071										50000	85.7019	79.3	76.8305	78.2776	56.8069	2.22572	4.41211	7.14904
[BCS]/µM	100000	83.6786	93.4464	85.3571	91.375	80.6964	-2.44643	1.01786	0.410714									[BCS]/µM	100000	76.5317	69.7523	78.1203	72.4263	1.3606	2.98073	5.74912	9.09949
									[CHA] /µM																		[CHA] /µM
		0	78.125	156.25	312.5	625	1250	2500	5000		CHA MIC	2500		FIC 1	1.01562					0	39.0625	78.125	156.25	312.5	625	1250	2500		CHA MIC	1250		FIC 1	1.01562
	0	100	99.1096	89.0035	81.5688	58.9857	38.0869	6.35256	4.23908		BCS MIC	100000		FIC 2	1.03125				0	100	99.9689	98.2439	103.59	95.1979	56.1746	1.08204	-0.270024		BCS MIC	100000		FIC 2	1.03125
	1562.5	99.4958	101.781	83.575	69.4565	39.9107	23.5715	4.04597	2.05051					FIC 3	1.0625				1562.5	95.5553	96.2236	94.0167	98.679	89.6808	60.8058	1.79692	-0.301105					FIC 3	1.0625
	3125	92.5116	91.4174	82.5343	71.4305	44.2986	14.5275	2.51182	0.720196		FIC	2		FIC 4	1.125				3125	97.5135	96.783	93.8458	100.233	93.2863	56.5942	5.40241	-0.00582785		FIC	3		FIC 4	2.125
	6250	100.257	83.0064	75.5394	65.6587	36.7781	18.3254	1.09569	0.355434		MEAN FIC	1.16406		FIC 5	1.25				6250	98.2283	97.731	94.4519	99.2074	93.6748	58.972	7.43827	0.242827		MEAN FIC	1.66406		FIC 5	2.25
	12500	106.094	73.0183	67.6649	62.8693	38.559	15.8471	1.19224	1.02059					FIC 6	1.5				12500	89.4943	92.9133	90.7532	98.306	93.1309	57.4179	15.4263	0.942168					FIC 6	2.5
	25000	65.9162	61.9359	66.6349	56.2607	41.5307	23.0995	2.00759	1.58919										25000	87.1943	84.6611	91.4214	93.8147	88.2977	58.5368	21.3474	0.304991
	50000	60.4125	55.8959	59.0178	42.7001	42.1208	21.0289	3.37009	2.51182										50000	74.7305	78.0562	89.2923	84.7388	82.1124	48.1399	11.5255	0.911087
[BCS]/µM	100000	50.285	52.0337	54.4476	38.28	31.0706	23.1424	8.2622	1.54628									[BCS]/µM	100000	73.8135	74.9947	79.2062	73.2852	69.2601	51.0306	18.177	1.81246
									[DTPA] /µM																		DTPA (µM)
		0	1953.12	3906.25	7812.5	15625	31250	62500	125000		DTPA MIC	31250		FIC 1	1.01562					0	390.625	781.25	1562.5	3125	6250	12500	25000		DTPA MIC	12500		FIC 1	1.01562
	0	100	38.8688	38.4044	37.2324	42.7938	6.21902	1.40946	0.62445		BCS MIC	100000		FIC 2	0.53125				0	100	23.4135	15.9935	10.5198	12.2684	11.8274	3.1759	-0.0019006		BCS MIC	100000		FIC 2	1.03125
	1562.5	99.1929	40.4167	31.7152	22.8258	10.3652	4.63795	0.967201	1.35418					FIC 3	0.3125				1562.5	99.7111	34.4369	17.7725	8.63442	7.14435	5.00048	5.56305	-0.214768					FIC 3	1.0625
	3125	85.0627	26.1207	21.5654	11.3382	4.15146	4.96964	0.878749	0.690789		FIC	0.16		FIC 4	0.375				3125	100.137	33.3574	18.0006	12.5725	10.2309	14.5947	5.66949	0.423834		FIC	0.31		FIC 4	1.125
	6250	82.7851	23.257	18.2153	8.76201	7.74482	4.7264	0.989314	0.867693		MEAN FIC	0.559896		FIC 5	0.5				6250	99.7263	39.789	15.1421	10.9912	11.4929	20.6614	6.49054	0.3174		MEAN FIC	0.872768		FIC 5	0.75
	12500	78.86	19.2435	17.574	8.36398	4.09618	4.16252	1.70798	0.790297					FIC 6	0.625				12500	95.2561	36.4744	10.0485	11.0976	12.6941	11.9643	3.4952	1.2753					FIC 6	0.5
	25000	72.7237	15.3959	11.2608	5.52247	4.9033	2.50405	0.978257	0.381208										25000	89.3566	31.9434	18.624	13.3783	8.11746	2.58291	1.00162	0.0437138					FIC 7	0.625
	50000	68.1242	12.6207	7.86644	4.96964	3.65392	2.05073	2.29121	0.801354										50000	83.1683	34.9995	19.4906	4.10339	2.41566	1.18407	0.378219	-0.199563
[BCS]/µM	100000	47.5702	8.43032	5.31239	7.91066	3.47702	2.97948	0.945088	0.779241									BCS (µM)	100000	62.1097	17.0275	1.74665	1.13846	1.50337	0.864772	0.621496	2.81099
									[DTPMP] /µM																		[DTPMP] /µM
		0	781.25	1562.5	3125	6250	12500	25000	50000		DTPMP MIC	12500		FIC 1	1.01562					0	351.562	703.125	1406.25	2812.5	5625	11250	22500		DTPMP MIC	5625		FIC 1	2.01562
	0	100	66.4269	51.9696	41.6714	32.4712	9.47919	5.58618	1.90113		BCS MIC	100000		FIC 2	2.03125				0	100	78.6228	58.1064	38.7793	16.9014	3.55243	1.4867	1.01721		BCS MIC	100000		FIC 2	2.03125
	1562.5	97.3048	53.0343	42.5698	26.0162	16.4666	9.61229	7.88206	3.09066					FIC 3	2.0625				1562.5	93.9593	67.7308	52.77	36.4006	23.0986	9.81221	2.98905	1.3928					FIC 3	2.0625
	3125	101.764	65.8779	53.5833	19.977	10.4608	11.2593	7.7656	0.961153		FIC	3		FIC 4	1.125				3125	94.867	68.2629	52.2379	39.4053	26.3224	16.5884	5.52426	1.28326		FIC	2		FIC 4	2.125
	6250	98.8354	68.9225	35.7321	19.3448	16.3835	12.5903	4.6878	1.47689		MEAN FIC	1.58073		FIC 5	0.75				6250	93.8341	68.4038	52.6917	37.8717	28.529	9.78091	1.87793	1.06416		MEAN FIC	1.83073		FIC 5	1.25
	12500	100.815	74.2629	50.4889	24.4689	13.4887	8.63072	10.1447	0.961153					FIC 6	2.5				12500	94.1784	66.8545	43.0986	39.1706	24.8826	12.3474	4.11581	1.07981					FIC 6	1.5
	25000	87.4891	57.0105	33.0868	26.8314	9.41265	7.23323	6.3182	1.14416										25000	91.7997	63.3333	46.338	38.6385	21.784	7.82473	1.28326	0.704225
	50000	81.8992	50.4889	50.9547	33.902	15.718	10.0448	6.9504	0.794785										50000	85.6964	51.6588	41.4397	27.2926	17.4178	3.99061	0.829421	0.547731
[BCS]/µM	100000	59.9885	71.9504	59.6225	35.0499	19.7275	14.0709	10.9599	0.861332									[BCS]/µM	100000	80.4851	50.4538	35.3834	17.59	9.9374	1.56495	1.28326	0.391236
									[EDTA]/µM																		[EDTA]/µM
		0	1953.12	3906.25	7812.5	15625	31250	62500	125000		EDTA MIC	31250		FIC 1	1.01562					0	781.25	1562.5	3125	6250	12500	25000	50000		EDTA MIC	25000		FIC 1	1.01562
	0	100	86.8769	57.5548	48.4728	48.8061	7.66712	1.95592	2.77181		BCS MIC	100000		FIC 2	1.03125				0	100	72.9543	72.4779	67.9447	49.1663	42.7891	0.253554	-0.161352		BCS MIC	100000		FIC 2	1.03125
	1562.5	88.6466	70.3524	56.7351	34.7867	14.7228	7.17299	2.08233	0.611435					FIC 3	1.0625				1562.5	94.2835	76.7806	76.1506	69.4199	59.9846	46.4464	0.130619	-0.361122					FIC 3	1.0625
	3125	86.7275	68.2265	58.9644	24.7892	10.2527	6.54096	0.875736	1.56522		FIC	1.5		FIC 4	1.125				3125	97.1571	71.5866	76.3965	71.8786	60.5071	50.0115	0.00768344	-0.161352		FIC	1.5		FIC 4	1.125
	6250	83.7398	71.513	41.9688	25.7775	9.68959	8.10379	1.27793	0.645909		MEAN FIC	0.997396		FIC 5	0.75				6250	96.4964	80.9297	79.854	72.8621	62.2897	49.3815	-0.0998847	-0.207453		MEAN FIC	1.16406		FIC 5	1.25
	12500	79.5454	63.7219	41.8423	21.7785	10.1378	6.17324	1.82952	0.508013					FIC 6	1				12500	91.917	79.9001	79.1625	69.005	59.8771	53.4998	0.115252	0.0998847					FIC 6	1.5
	25000	77.9941	52.1501	38.5558	15.9524	8.50598	5.93192	0.91021	0.818279										25000	82.743	80.5609	75.413	67.1763	58.3711	47.9985	-0.069151	-0.192086
	50000	60.3434	44.244	33.8329	24.41	8.03484	4.6334	1.76919	0.588452										50000	79.8847	71.5713	68.2059	59.4468	51.1487	45.1249	-0.0845179	-0.253554
[BCS]/µM	100000	49.8748	42.8306	30.8222	16.5499	8.56344	1.95592	1.26644	1.01363									[BCS]/µM	100000	74.199	60.2459	54.4679	46.6308	29.9424	0.514791	0.192086	-0.069151
									[GLDA] /µM																		[GLDA]/µM
		0	1953.12	3906.25	7812.5	15625	31250	62500	125000		GLDA MIC	125000		FIC 1	1.01562					0	1953.12	3906.25	7812.5	15625	31250	62500	125000		GLDA MIC	31250		FIC 1	1.01562
	0	100	108.493	97.5862	103.004	111.568	54.1558	16.4649	-0.217114		BCS MIC	100000		FIC 2	1.03125				0	100	95.9527	91.5221	88.3794	70.9484	2.15971	3.86141	2.86492		BCS MIC	100000		FIC 2	1.03125
	1562.5	102.324	108.457	119.65	113.499	108.082	44	25.6552	-0.378033					FIC 3	0.5625				1562.5	98.5896	95.0789	92.442	78.6597	72.0369	0.917923	2.83426	0.733956					FIC 3	1.0625
	3125	87.8238	103.022	114.626	120.812	106.347	50.258	23.9029	-0.360153		FIC	0.75		FIC 4	1.125				3125	98.1603	94.0824	76.7894	80.944	59.1285	1.82243	2.5583	2.28235		FIC	2		FIC 4	1.125
	6250	93.3129	109.065	121.921	117.129	113.982	38.8506	7.82886	-0.270754		MEAN FIC	0.914062		FIC 5	0.75				6250	98.2523	93.2085	86.831	82.615	68.4188	2.7576	2.37434	2.6043		MEAN FIC	1.16406		FIC 5	1.25
	12500	82.7816	104.13	121.188	102.789	92.8838	49.5964	20.6845	-0.288633					FIC 6	1				12500	89.2532	77.8625	85.8651	88.9773	60.2323	3.46281	4.87323	5.01121					FIC 6	1.5
	25000	94.7612	97.3359	116.682	121.277	71.0881	66.8685	-0.270754	1.0166										25000	71.9449	91.5528	89.0079	84.2247	47.9831	2.54297	3.26351	3.18686
	50000	67.7088	74.5747	100.84	100.107	82.7816	34.3627	1.0166	0.426564										50000	71.3777	88.41	86.8463	82.0785	24.9871	1.2552	3.20219	2.51231
[BCS]/µM	100000	56.4266	64.4547	56.2656	53.3691	54.0664	8.91954	0.873563	0.498084									[BCS]/µM	100000	61.9953	74.7044	74.7197	59.987	11.3274	1.54648	2.48165	2.54297
									[HBED]/µM																		HBED (µM)
		0	156.25	312.5	625	1250	2500	5000	10000		HBED MIC	5000		FIC 1	1.01562					0	156.25	312.5	625	1250	2500	5000	10000		HBED MIC	5000		FIC 1	1.01562
	0	100	92.3862	90.435	81.9941	48.5486	12.9822	-0.0185573	-0.994141		BCS MIC	100000		FIC 2	1.03125				0	100	115.798	113.204	108.526	91.2447	28.863	0.178725	-0.24492		BCS MIC	100000		FIC 2	1.03125
	1562.5	98.6427	78.8977	83.1606	73.0654	39.1957	11.54	0.235943	-0.909308					FIC 3	1.0625				1562.5	114.086	113.274	109.532	104.642	73.7517	9.99316	-0.209616	-0.509697					FIC 3	1.0625
	3125	92.6619	88.4627	78.728	59.9799	36.7779	11.137	1.02065	-0.697224		FIC	3		FIC 4	1.125				3125	115.64	108.879	105.454	106.496	83.3013	31.0871	0.690629	-0.386134		FIC	3		FIC 4	1.125
	6250	92.768	67.53	83.8392	75.5256	41.9316	14.085	1.21153	-0.866891		MEAN FIC	1.33073		FIC 5	1.25				6250	113.627	111.703	108.402	106.902	94.6691	47.2386	0.478807	-0.492046		MEAN FIC	1.16406		FIC 5	1.25
	12500	76.3951	67.4664	78.3039	74.55	42.1012	17.6056	4.47761	0.193526					FIC 6	2.5				12500	98.782	110.468	109.32	105.454	96.0989	44.7144	1.94391	0.266984					FIC 6	1.5
	25000	81.6124	68.9722	65.3456	59.8314	42.9283	28.0401	4.9654	-0.676016										25000	95.3929	92.4274	92.6039	92.6568	95.5517	65.9319	5.15655	-0.368483
	50000	66.0879	63.9246	62.1007	56.4805	47.1488	34.2541	10.013	0.341985										50000	92.0743	104.731	100.247	92.1802	89.3912	68.4561	7.0806	-0.227268
[BCS]/µM	100000	49.8635	48.9515	49.0151	46.8943	40.7863	33.7875	18.9841	0.872193									BCS (µM)	100000	75.5875	87.2907	89.1971	86.3904	81.2184	63.5489	17.1775	0.196377
									[MGDA] /µM																		MGDA (µM)
		0	1953.12	3906.25	7812.5	15625	31250	62500	125000		MGDA MIC	31250		FIC 1	1.01562					0	1953.12	3906.25	7812.5	15625	31250	62500	125000		MGDA MIC	31250		FIC 1	1.01562
	0	100	99.143	96.3817	93.4299	78.0202	-0.170601	-0.694307	-0.567348		BCS MIC	100000		FIC 2	1.03125				0	100	96.3719	85.7872	68.4038	53.1026	-0.12028	-0.246475	-0.278024		BCS MIC	100000		FIC 2	1.03125
	1562.5	95.2232	95.7945	95.001	91.7159	51.7715	-0.630827	-0.646697	-0.726046					FIC 3	1.0625				1562.5	97.2079	97.3972	95.1257	82.9163	45.5467	-0.309573	-0.419994	-0.483092					FIC 3	1.0625
	3125	96.8578	98.0639	95.9056	95.0327	62.4519	-0.29756	-0.26582	-0.26582		FIC	2		FIC 4	1.125				3125	97.2395	96.9555	90.0463	81.4335	40.5935	-0.467317	-0.0887311	-0.388445		FIC	1.5		FIC 4	1.125
	6250	97.6195	95.8897	96.096	88.4626	56.7864	-0.31343	-0.503868	-0.583218		MEAN FIC	1.16406		FIC 5	1.25				6250	97.4603	98.88	94.6051	73.9091	44.6949	-0.467317	-0.435769	-0.372671		MEAN FIC	1.16406		FIC 5	1.25
	12500	89.3196	91.4303	95.001	65.1656	67.3398	0.559413	0.86094	0.89268					FIC 6	1.5				12500	81.6859	83.6892	87.2543	72.6156	47.6762	-0.199152	-0.0729567	0.0847875					FIC 6	1.5
	25000	76.3698	80.5594	85.6854	71.9421	72.0373	-0.0277723	-0.107122	-0.0277723										25000	76.3384	72.1581	82.7901	69.5238	47.3607	-0.388445	0.0374643	-0.26225
	50000	68.7998	80.004	79.02	78.3376	46.7249	0.130926	-0.122991	-0.31343										50000	78.0893	82.8532	86.2289	76.7012	42.0921	-0.0729567	-0.104506	-0.12028
[BCS]/µM	100000	54.0726	51.3906	58.9764	41.9163	32.9022	-0.202341	0.337235	-0.218211									BCS (µM)	100000	46.714	64.0185	64.9492	49.8531	4.02839	-0.0729567	2.15124	0.0374643
										[PO] /µM																	[PO]/µM
		0	1.95312	3.90625	7.8125	15.625	31.25	62.5	125	250	PO MIC	62.5		FIC 1	1.01562					0	2.34375	4.6875	9.375	18.75	37.5	75	150		PO MIC	75		FIC 1	1.01562
	0	100	105.777	96.4087	99.0185	107.361	87.3076	1.383	0.312291	0.468436	BCS MIC	125000		FIC 2	1.03125				0	100	98.9985	82.9947	101.544	96.0564	54.0961	-0.508594	-0.633786		BCS MIC	100000		FIC 2	1.03125
	1953.12	97.4348	100.692	96.8102	100.156	98.7954	82.0433	0.0669195	0.624582	0.223065				FIC 3	1.0625				1562.5	102.087	87.0843	103.944	89.0665	79.5519	37.1743	-0.57119	-0.675517					FIC 3	1.0625
	3906.25	95.2933	102.721	104.707	97.234	101.45	76.7343	0.646888	-0.111532	0.579969	FIC	2		FIC 4	2.125				3125	106.927	92.405	89.8386	96.3277	85.8115	37.5707	-0.508594	-0.57119		FIC	2		FIC 4	1.125
	7812.5	96.141	108.744	97.0332	99.4646	98.9293	82.7571	1.42762	0.0223065	0.691501	MEAN FIC	1.33073		FIC 5	1.25				6250	85.582	88.5658	87.1261	95.8061	91.7582	32.2292	-0.508594	-0.800709		MEAN FIC	1.16406		FIC 5	1.25
	15625	97.9701	98.037	104.841	96.0071	99.8215	81.9094	13.1831	0.044613	1.27147				FIC 6	1.5				12500	75.3997	82.3479	81.2837	90.1515	74.1478	20.3985	0.24256	0.0547717					FIC 6	1.5
	31250	100.981	94.981	96.9886	89.1814	92.0812	78.3404	6.91501	0.356904	1.00379									25000	73.5844	83.0156	79.0094	82.9738	77.1524	13.5547	0.0339063	-0.341671
	62500	96.4087	98.9516	83.4263	85.2108	89.8952	72.0054	2.49833	0.602275	1.27147									50000	64.6958	67.2205	67.8882	70.6215	66.4067	13.4086	-0.174748	-0.320805
[BCS]/µM	125000	66.9195	75.1729	70.1762	72.1838	67.834	59.1791	9.19027	1.29378	2.4091								[BCS]/µM	100000	50.236	49.0676	49.3806	49.3597	48.1912	12.9704	0.472079	0.659868
									[TPEN] /µM																		[TPEN]/µM
		0	19.5312	39.0625	78.125	156.25	312.5	625	1250		TPEN MIC	312.5		FIC 1	1.01562					0	6.25	12.5	25	50	100	200	400		TPEN MIC	400		FIC 1	1.01562
	0	100	113.389	114.844	99.7604	80.0626	2.96577	-0.423682	0.161931		BCS MIC	100000		FIC 2	2.03125				0	100	97.8922	97.2266	97.6426	63.7788	32.0229	12.2482	2.92945		BCS MIC	100000		FIC 2	1.03125
	1562.5	112.608	112.688	105.457	90.9674	64.7124	0.88951	-0.192986	0.445864					FIC 3	2.0625				1562.5	103.356	116.336	117.084	88.7398	63.6124	28.1401	12.3592	7.50563
	3125	116.876	115.235	103.327	98.7755	75.839	10.6231	-0.0155276	0.472483		FIC	5		FIC 4	2.125				3125	97.5871	103.55	106.213	84.8293	62.5862	28.1401	17.9338	7.45016		FIC	>3.00
	6250	104.543	115.758	103.718	88.3321	80.7191	10.5965	-0.0332734	0.188549		MEAN FIC	2.33073		FIC 5	2.25				6250	99.2234	106.934	106.656	78.7554	55.8745	27.8904	13.2189	8.22673		MEAN FIC	1.02344
	12500	108.154	118.562	88.5894	81.8815	81.4467	42.8495	1.38639	0.0554557					FIC 6	4.5				12500	96.9769	102.025	101.581	73.6523	53.3229	26.7256	17.2959	12.4701
	25000	105.324	104.224	77.4184	70.9678	48.6436	26.2572	6.06242	0.649941										25000	96.9769	101.304	97.8922	63.6679	43.2553	28.5283	17.601	11.222
	50000	82.9463	87.8618	70.6218	68.4657	60.3824	38.0049	14.4473	0.67656										50000	83.4703	92.6781	85.3839	51.437	36.5436	28.778	19.0154	13.6627
[BCS]/µM	100000	59.0426	64.6592	71.651	56.6647	52.7695	42.1486	14.5361	1.23555									[BCS]/µM	100000	65.1378	64.6386	62.3366	44.3092	30.8026	21.3451	15.1881	10.8892

## Sheet: CAT combinations
										[CHA] /µM																		[CHA] /µM
		0	39.0625	78.125	156.25	312.5	625	1250	2500	5000		CHA MIC	2500		FIC 1	1					0	39.0625	78.125	156.25	312.5	625	1250	2500		CHA MIC	1250		FIC 1	1.03125
	0	100	103.485	105.132	106.161	98.2894	63.3493	20.3791	0.295655	-0.0527955		CAT MIC	7812.5		FIC 2	1.25				0	100	98.0999	82.5799	102.603	98.8663	45.8715	-0.0498972	-1.00792		CAT MIC	15000		FIC 2	1.0625
	3906.25	85.5393	90.2434	91.3996	91.0512	87.3766	53.8937	0.517396	-0.464601	-0.448762					FIC 3	1.125				468.75	98.5789	100.399	100.447	100.367	95.9763	59.9864	1.96196	-1.16759					FIC 3	1.125
	7812.5	-0.158387	-0.190064	-0.23758	-0.0633546	0.554353	-0.490998	-0.269257	-0.538514	-0.522676		FIC	1		FIC 4	1.0625				937.5	100.559	97.589	101.804	101.501	97.4133	57.751	7.74205	-0.86422		FIC	1		FIC 4	1.25
	15625	-0.11615	-0.00527955	0.818331	0.0580751	0.374848	-0.0211182	0.0739137	-0.385407	-0.322053		MEAN FIC	1.08073		FIC 5	1.03125				1875	102.267	101.613	104.886	102.235	96.9343	51.7474	3.86204	-0.912121		MEAN FIC	1.10417		FIC 5	1
	31250	0.227021	0.622987	1.95343	2.0643	0.306214	0.274537	0.242859	0.0686342	2.03263					FIC 6	1.01562				3750	107.121	108.111	105.509	103.13	91.8568	47.3884	2.21743	-0.017963					FIC 6	1.25
	62500	0.385407	0.385407	0.813051	4.9311	0.686342	0.163666	0.480439	1.38324	-0.184784										7500	81.9572	76.5922	78.8755	39.8998	27.8127	1.70648	0.57282	0.46105					FIC 7	1.125
	125000	0.417085	0.575471	0.274537	0.670503	0.543794	0.781374	0.607149	0.733858	0.464601										15000	3.89398	3.60657	3.3032	3.01579	2.52081	2.24937	1.89809	1.81825					FIC 8	1.0625
[CAT]/µM	250000	-0.337891	-0.147827	-0.0527955	0.343171	0.644105	0.279816	0.406526	2.41803	2.24381									[CAT]/µM	30000	5.55456	5.02764	4.74024	4.5646	4.58056	4.26122	4.14945	4.19735					FIC 9	1.03125
											[DTPA] /µM																	DTPA (µM)
		0	122.07	244.141	488.281	976.562	1953.12	3906.25	7812.5	15625	31250	DTPA MIC	31250		FIC 1	0.53125					0	390.625	781.25	1562.5	3125	6250	12500	25000		DTPA MIC	12500		FIC 1	0.5625
	0	100	92.1553	76.8116	71.7591	40.7792	31.7511	33.8652	28.5068	23.7468	7.65856	CAT MIC	15625		FIC 2	0.5625				0	100	49.1992	28.8654	24.7953	18.2296	9.73766	1.81521	-0.362205		CAT MIC	7500		FIC 2	0.3125
	488.281	101.17	89.3764	77.3434	55.232	34.8358	30.1689	23.9862	20.0904	8.74884	1.06369				FIC 3	0.375				468.75	100.569	-2.30513	-2.35538	-2.32188	-2.55637	-2.22138	-1.90315	5.80156					FIC 3	0.1875
	976.562	102.659	90.7858	63.9809	42.8799	34.5034	26.9911	18.6145	12.6845	4.66693	-0.917431	FIC	0.02		FIC 4	0.375				937.5	105.008	-2.38888	-2.13764	-2.18789	-2.33863	-0.831187	-1.60166	-1.24992		FIC	0.09		FIC 4	0.125
	1953.12	98.9363	21.9918	21.9785	18.3885	16.7797	11.9133	9.87901	6.00984	-0.0930727	-0.651509	MEAN FIC	0.371875		FIC 5	0.3125				1875	106.181	0.55901	-1.41742	-1.40067	-1.14943	-1.46766	-1.03218	-0.395704		MEAN FIC	0.28125		FIC 5	0.09375
	3906.25	82.5555	-0.186145	-0.106369	-1.30302	0.119665	-1.51576	-1.3695	-1.62212	-2.28693	-2.91185				FIC 6	0.28125				3750	93.4845	-0.76419	-0.362205	-0.177962	-0.22821	0.190524	1.64772	3.18866					FIC 6	0.15625
	7812.5	31.0597	-2.59274	-2.68581	-2.71241	-3.01822	-2.53956	-1.92794	-2.55285	-3.53676	-3.0847				FIC 7	0.265625				7500	2.1502	2.48519	0.810251	1.12849	1.39648	1.78171	2.93742	5.34933					FIC 7	0.28125
	15625	-2.60604	-3.53676	-3.52347	-4.89297	-3.73621	-3.56336	-3.84257	-4.21487	-4.26805	-4.4276				FIC 8	0.257812				15000	3.99263	3.49015	3.45665	3.4734	3.4734	4.27737	6.13655	7.02427					FIC 8	0.53125
[CAT]/µM	31250	-2.65922	-3.33732	-3.19107	-2.87196	-2.95174	-3.27084	-2.7257	-3.15118	-3.7495	-3.43039				FIC 9	0.253906			CAT (µM)	30000	6.2203	5.41633	5.48332	5.81831	6.60553	7.62724	10.2234	15.5497
															FIC 10	0.503906
									[DTPMP] /µM																			[DTPMP] /µM
		0	781.25	1562.5	3125	6250	12500	25000	50000			DTPMP MIC	25000		FIC 1	0.53125					0	351.562	703.125	1406.25	2812.5	5625	11250	22500		DTPMP MIC	11250		FIC 1	1.03125
	0	100	76.6546	46.6456	42.494	27.7527	13.9741	4.25692	0.195548			CAT MIC	15625		FIC 2	0.28125				0	100	90.3298	59.4102	41.8526	13.9223	13.6882	8.21384	5.31458		CAT MIC	15000		FIC 2	1.0625
	488.281	96.9866	58.7044	34.9077	14.6611	8.99017	0.52146	0.611713	0.145407						FIC 3	0.1875				468.75	112.804	98.4153	62.4536	47.2189	23.4485	16.3174	5.00844	-0.790096					FIC 3	0.625
	976.562	96.8161	48.0195	24.99	8.29322	0.170477	0.155435	0.696951	-0.130365			FIC	0.063		FIC 4	0.25				937.5	115.865	80.3174	54.9263	48.4254	36.1801	14.1384	0.18233	-1.13225		FIC	0.16		FIC 4	0.5
	1953.12	98.6813	37.4298	19.3492	0.200562	0.0350983	0.0350983	-0.205576	-0.0401123			MEAN FIC	0.339286		FIC 5	0.3125				1875	115.793	71.7997	53.2876	31.1559	12.6798	-0.483962	-0.628025	-0.465954		MEAN FIC	0.633929		FIC 5	0.375
	3906.25	94.3592	6.07702	0.0150421	0.255716	-0.135379	0.0902527	-0.240674	-0.21059						FIC 6	0.28125				3750	116.819	40.2679	-0.105796	-0.357907	0.110298	0.110298	1.76702	0.164322					FIC 6	0.3125
	7812.5	25.7772	-0.305856	-0.411151	-0.185519	-0.0651825	0.280786	0.31087	0.250702						FIC 7	0.53125				7500	95.1739	1.28081	0.578503	0.830613	0.722566	0.974676	1.58694	1.62296					FIC 7	0.53125
	15625	0.426193	-0.100281	-0.100281	0.441235	0.802246	1.44906	1.70477	1.87024											15000	3.13562	2.23523	1.80304	2.23523	3.17164	4.54024	4.72032	5.17051
[CAT]/µM	31250	0.666867	-0.611713	0.245688	1.08805	2.06578	3.31428	4.56278	4.48757										[CAT]/µM	30000	5.04446	4.66629	4.99043	5.71075	7.02532	8.88014	10.6809	11.8875
									[EDTA] /µM																			[EDTA]/µM
		0	1953.12	3906.25	7812.5	15625	31250	62500	125000			EDTA MIC	31250		FIC 1	1.0625					0	781.25	1562.5	3125	6250	12500	25000	50000		EDTA MIC	25000		FIC 1	1.03125
	0	100	64.2003	41.9842	23.4125	17.1176	6.53414	0.165654	0.110436			CAT MIC	7812.5		FIC 2	0.625				0	100	68.6414	65.0889	42.7113	27.0071	22.6744	-3.57121	-3.4384		CAT MIC	15000		FIC 2	1.0625
	488.281	114.504	55.7519	25.6396	22.2529	22.621	0.662617	-0.0736241	0.128842						FIC 3	0.5				468.75	99.9502	64.5411	57.7182	44.1887	36.6023	22.857	-3.08979	-2.50877					FIC 3	0.625
	976.562	117.191	55.7703	26.0445	12.7922	6.55255	-0.276091	-0.331309	0.331309			FIC	0.188		FIC 4	0.375				937.5	102.938	68.4422	57.5688	46.9445	32.0371	11.5187	-2.01075	-1.01471		FIC	0.16		FIC 4	0.5
	1953.12	121.461	33.7935	8.72446	3.01859	0.478557	-0.938708	-0.625805	0.018406			MEAN FIC	0.625		FIC 5	0.5625				1875	103.901	59.4945	45.1682	38.2955	16.2499	-1.82814	-0.0518769	2.1394		MEAN FIC	0.669643		FIC 5	0.375
	3906.25	121.922	1.87742	-0.0368121	-4.2702	0	0	-0.441745	0.533775											3750	104.814	44.305	18.574	2.73703	-0.915109	0.329937	4.19788	7.5678					FIC 6	0.5625
	7812.5	-1.2332	1.47248	-0.128842	0.423339	2.65047	0.460151	0.404933	0.460151											7500	75.9789	0.877757	0.479343	0.562346	2.0066	4.39709	9.62628	15.9345					FIC 7	0.53125
	15625	0.625805	0.423339	-0.0920302	0.349715	-0.846678	-0.276091	0.202466	0.644211											15000	1.02716	3.21844	3.13544	4.16468	6.50536	10.3733	15.9511	23.0728
[CAT]/µM	31250	2.70569	0.312903	0.993926	1.41726	-0.368121	-0.533775	-0.276091	1.67495										[CAT]/µM	30000	3.46745	7.3686	7.89982	9.47687	11.7014	16.2997	23.7036	30.6094
									[GLDA]/µM																			[GLDA]/µM
		0	1953.12	3906.25	7812.5	15625	31250	62500	125000			GLDA MIC	125000		FIC 1	0.5625					0	1953.12	3906.25	7812.5	15625	31250	62500	125000
	0	100	98.1079	106.203	91.6253	85.8096	61.7556	37.1588	-1.0701			CAT MIC	7812.5		FIC 2	0.3125				0	100	93.4531	94.3549	84.8863	35.1805	-8.35719	-3.75814	-4.4976		GLDA MIC	31250		FIC 1	0.53125
	488.281	88.6632	89.5782	92.1061	97.9218	76.0546	0.341191	-0.124069	0.341191						FIC 3	0.25				468.75	100.036	95.6895	93.6876	65.9851	-6.22901	-6.84221	-5.29116	-6.1749		CAT MIC	15000		FIC 2	0.3125
	976.562	101.024	90.8344	99.5658	93.1762	2.90012	0.387717	0.294665	0.82196			FIC	0.125		FIC 4	0.375				937.5	103.427	94.0303	89.7017	-4.29921	-5.54366	-5.76008	-4.20903	-5.39937					FIC 3	0.375
	1953.12	99.6588	97.9839	97.1309	89.0664	0.201613	-0.310174	0.341191	0.465261			MEAN FIC	0.587054		FIC 5	0.5625				1875	104.852	101.533	75.2192	-3.03672	-3.77618	-4.02868	-3.39743	-0.872467		FIC	0.09		FIC 4	0.375
	3906.25	98.8524	98.0924	86.6315	1.4268	0.0930521	0.790943	-0.108561	0.248139						FIC 6	1.03125				3750	105.014	88.9262	-1.93656	-0.565863	-0.187118	-2.17102	1.54429	-1.68406		MEAN FIC	0.43125		FIC 5	0.5625
	7812.5	3.7531	3.19479	1.92308	1.22519	-0.217122	0.387717	0.341191	0.0930521						FIC 7	1.01562				7500	68.0952	0.245733	2.10339	4.28568	5.96298	4.66443	2.19357	1.27376
	15625	1.31824	1.10112	1.70596	0.883995	1.48883	1.34926	0.666873	2.15571											15000	-1.84638	0.768763	3.99711	9.7324	14.4757	15.7021	10.9227	14.5479
[CAT]/µM	31250	2.04715	-0.155087	1.87655	2.41935	1.67494	-0.155087	0.977047	4.54404										[CAT]/µM	30000	-0.439615	2.87891	7.58618	13.574	21.9064	30.87	35.2346	36.0101
									[HBED]/µM																			HBED (µM)					FIC 1	1.03125
		0	156.25	312.5	625	1250	2500	5000	10000			HBED MIC	5000		FIC 1	1.03125					0	156.25	312.5	625	1250	2500	5000	10000		HBED MIC	5000		FIC 2	1.0625
	0	100	99.3466	95.6496	94.9962	83.411	27.3654	1.64535	-0.840604			CAT MIC	15000		FIC 2	1.0625				0	100	114.287	113.299	107.025	72.5427	27.4466	-2.11623	-2.00881		CAT MIC	15000		FIC 3	1.125
	468.75	99.5697	96.6057	92.9086	88.8451	74.2958	30.8713	1.21509	-0.85654						FIC 3	1.125				468.75	107.885	115.963	112.805	99.7852	75.615	29.1868	-2.07326	-1.8799					FIC 4	1.25
	937.5	99.8247	92.0641	90.343	87.3949	70.8538	30.5844	1.62942	-0.760926			FIC	0.53		FIC 4	1.25				937.5	114.695	115.877	111.602	96.2832	64.2497	40.2084	-1.66506	-1.96584		FIC	0.53		FIC 5	1.5
	1875	98.3108	90.4864	85.6101	76.6065	50.1853	22.8397	0.912314	-0.760926			MEAN FIC	0.9375		FIC 5	1				1875	113.363	111.129	102.084	94.1777	63.6911	29.3372	-2.00881	-1.92287		MEAN FIC	0.99375		FIC 6	1.5
	3750	96.3826	55.8265	42.9824	34.903	25.1823	11.9398	2.18716	-0.187244						FIC 6	0.75				3750	111.301	39.8646	57.3316	44.9135	34.5794	24.5247	-1.40724	-1.55763					FIC 7	0.75
	7500	73.7381	8.56141	9.48568	16.3539	9.42194	5.31055	-0.442213	-0.537827						FIC 7	1.125				7500	18.1652	3.68461	2.39553	4.26469	2.48147	11.1612	-1.64357	-1.72951					FIC 8	0.625
	15000	3.82853	2.82459	2.26684	1.64535	0.689216	0.0517908	-0.649377	-0.458149						FIC 8	0.5625				15000	7.01472	5.14556	4.32914	3.10452	1.27833	-0.504888	-1.45021	-1.70802					FIC 9	0.5625
[CAT]/µM	30000	5.56552	4.67312	4.0835	3.27079	1.91626	-0.107565	-0.665312	-0.649377						FIC 9	0.53125			CAT (µM)	30000	11.4405	9.20614	10.2374	7.22956	4.13578	0.461919	-1.34279	-1.66506					FIC 10	0.53125
									[MGDA] /µM																			MGDA (µM)
		0	1953.12	3906.25	7812.5	15625	31250	62500	125000			MGDA MIC	31250		FIC 1	0.53125					0	1953.12	3906.25	7812.5	15625	31250	62500	125000		MGDA MIC	31250		FIC 1	0.5625
	0	100	96.0469	93.9245	85.6295	68.0836	-5.0325	-4.9839	-5.0001			CAT MIC	15000		FIC 2	0.5625				0	100	103.288	84.3633	58.124	33.8367	-13.6076	-12.8474	-12.6625		CAT MIC	7500		FIC 2	0.625
	468.75	96.7598	96.4681	92.4664	80.7368	-3.55819	-4.06043	-4.27105	-4.27105						FIC 3	0.375				468.75	106.267	94.2261	65.8704	55.9871	-11.3885	-12.0871	-12.0871	-11.9638					FIC 3	0.5
	937.5	97.0352	94.5564	90.5547	43.2147	-2.56992	-3.28277	-3.5906	-3.73641			FIC	0.09		FIC 4	0.375				937.5	117.65	120.548	69.8772	49.0831	-10.1556	-10.3817	-10.4844	-10.4433		FIC	0.16		FIC 4	0.625
	1875	96.8408	93.3413	85.9049	-0.431357	-0.641973	-1.74366	-2.24589	-2.53752			MEAN FIC	0.48125		FIC 5	0.5625				1875	108.774	103.699	85.8633	-6.41599	-6.25161	-6.60091	-7.9776	-9.21046		MEAN FIC	0.675		FIC 5	1.0625
	3750	93.8435	78.2904	0.73513	1.28597	3.08431	1.07536	0.0546791	-0.46376											3750	84.5071	72.9799	-4.11466	-2.79961	-0.210613	-0.0873273	-2.38866	-2.57359
	7500	38.889	0.346301	1.6586	4.44521	7.21562	6.53517	3.79716	3.24632											7500	-0.703755	-0.107875	0.87841	3.05645	5.99476	6.87831	3.17974	1.08389
	15000	-0.139736	1.98262	4.20219	8.3335	13.1453	16.5961	13.7933	11.8816											15000	1.02224	3.87836	5.56326	9.09745	14.7891	19.3507	18.7137	14.1316
[CAT]/µM	30000	1.77201	4.60722	7.36143	11.9788	18.8805	27.1431	37.5605	37.4147										CAT (µM)	30000	1.86469	3.71398	6.67283	11.6864	18.4877	27.3026	37.5764	42.3845
											[PO] /µM																	[PO]/µM
		0	0.976562	1.95312	3.90625	7.8125	15.625	31.25	62.5	125	250	PO MIC	125		FIC 1	1.0625					0	2.34375	4.6875	9.375	18.75	37.5	75	150		PO MIC	75		FIC 1	1.03125
	0	100	109.378	116.764	124.388	107.624	111.977	114.425	31.6006	0.433182	0.563136	CAT MIC	7812.5		FIC 2	1.125				0	100	102.227	112.088	117.327	109.618	50.1696	-0.502889	-1.02683		CAT MIC	15000		FIC 2	2.0625
	488.281	106.346	124.453	124.28	121.248	115.421	120.143	123.045	32.0338	4.26684	2.92398				FIC 3	1.25				468.75	105.595	114.745	114.521	113.473	106.156	67.759	7.46848	0.544991					FIC 3	1.125
	976.562	121.291	135.456	125.579	132.619	126.879	116.807	125.796	27.9402	4.89495	1.34286	FIC	1		FIC 4	1				937.5	110.217	113.435	112.275	112.575	109.824	66.6363	14.5604	1.1812		FIC	1		FIC 4	1.25
	1953.12	113.689	126.576	128.59	127.659	123.154	109.573	114.642	18.6268	2.79402	1.29955	MEAN FIC	1.09297		FIC 5	1.25				1875	116.373	119.442	116.018	115.176	108.289	47.1008	4.30613	1.25605		MEAN FIC	1.21528		FIC 5	1
	3906.25	107.364	123.717	129.348	132.229	129.716	126.381	89.0188	5.1332	3.53043	4.13689				FIC 6	1.125				3750	97.7171	120.789	107.747	113.005	72.699	22.644	2.47234	1.87355					FIC 6	1.25
	7812.5	7.27745	7.06086	5.84795	5.82629	5.45809	8.40373	3.37882	2.79402	2.53411	3.96361				FIC 7	1.0625				7500	66.524	97.661	94.3864	90.2884	67.4596	1.53673	0.863097	0.937946					FIC 7	1.125
	15625	6.1945	4.89495	5.32814	4.98159	4.80832	4.48343	4.05025	4.41845	4.80832	7.45073				FIC 8	1.03125				15000	6.55159	5.9528	5.54113	4.34355	3.40795	2.5659	2.36007	2.49105					FIC 8	1.0625
[CAT]/µM	31250	2.96729	3.18389	2.96729	2.7507	2.57743	2.18757	1.81936	1.88434	3.05393	6.90925				FIC 9	1.01562			[CAT]/µM	30000	7.44977	6.51416	6.19606	5.67212	5.20431	4.92363	4.84878	5.07333					FIC 9	1.03125
															FIC 10	1.00781
									[TPEN] /µM																			[TPEN]/µM
		0	19.5312	39.0625	78.125	156.25	312.5	625	1250			TPEN MIC	312.5		FIC 1	0.53125					0	6.25	12.5	25	50	100	200	400		TPEN MIC	400		FIC 1	0.5625
	0	100	98.0418	91.7591	89.8009	57.5881	-0.195822	-0.310052	-0.269256			CAT MIC	15625		FIC 2	0.28125				0	100	99.1263	98.1255	83.6375	77.8232	47.9735	40.809	-1.19343		CAT MIC	7500		FIC 2	0.3125
	488.281	100.033	95.4308	93.5868	5.85836	0.277415	-0.130548	-0.163185	-0.179504						FIC 3	0.3125				468.75	100.349	101.16	99.444	80.4603	53.4701	-0.92337	-1.35229	-1.62235					FIC 3	0.375
	976.562	98.5477	93.7663	80.3035	1.15862	0.261097	0.179504	-0.0489556	-0.22846			FIC	0.156		FIC 4	0.375				937.5	102.002	104.734	100.921	79.5389	38.8232	0.696996	1.12592	-1.2252		FIC	0.19		FIC 4	0.375
	1953.12	100.49	93.3257	58.1266	0.603786	-0.0489556	0	-0.212141	-0.293734			MEAN FIC	0.526786		FIC 5	0.5				1875	100.874	102.081	100.588	72.8192	9.49781	-0.0337576	-0.367362	-0.605651		MEAN FIC	0.669922		FIC 5	0.625
	3906.25	96.0346	87.3858	29.0144	0.505875	-0.473238	0.0489556	-0.130548	-0.0979112						FIC 6	0.625				3750	92.0888	93.2167	93.6139	58.5377	1.0306	1.11003	0.776425	1.1418					FIC 6	1.0625
	7812.5	53.3453	81.2826	0.66906	0.195822	-0.620104	-0.146867	-0.522193	-0.11423						FIC 7	1.0625				7500	3.8583	2.55565	3.19109	2.39679	2.68274	2.79394	6.30473	2.90514					FIC 7	1.03125
	15625	2.33355	1.66449	0.66906	0.244778	-0.407963	-0.603786	0.22846	-0.473238											15000	4.28722	3.95361	3.8583	11.8172	5.00209	71.4053	27.4966	38.029					FIC 8	1.01562
[CAT]/µM	31250	0.22846	0.11423	0.407963	-1.41971	-0.342689	-0.244778	-1.15862	0										[CAT]/µM	30000	6.08233	6.03467	6.49536	6.59068	6.97194	30.7055	12.6273	12.8815
N.B. CAT in combination with some chelants produces coloured complexes with Fe(III) and these produce absorbance in the bottom right corner of some checkerboards.

## Sheet: CHA combinations
											[DTPA] /µM																	DTPA (µM)
		0	122.07	244.141	488.281	976.562	1953.12	3906.25	7812.5	15625	62500	DTPA MIC	15625		FIC 1	0.53125					0	390.625	781.25	1562.5	3125	6250	12500	25000		DTPA MIC	3125		FIC 1	1.03125
	0	100	67.6096	50.4429	32.3131	27.4132	26.9063	12.2064	9.7649	6.59683	-0.322238	CHA MIC	2500		FIC 2	0.3125				0	100	30.2174	8.8354	14.9534	9.27019	4.7205	3.12112	1.84783		CHA MIC	1250		FIC 2	0.5625
	78.125	87.5981	59.6683	38.5986	25.1491	24.5915	12.6288	9.67197	7.62751	3.28514	-0.094137				FIC 3	0.1875				39.0625	101.553	35.295	15.5901	11.677	8.61801	7.09627	3.49379	2.42236					FIC 3	0.625
	156.25	97.8204	28.9507	15.8729	11.1757	7.61061	3.9441	3.4541	2.03481	0.885853	0.531029				FIC 4	0.1875				78.125	105.326	33.0745	16.1957	7.84161	6.86335	8.68012	4.40994	1.19565					FIC 4	0.5
	312.5	63.6559	2.64308	2.32204	1.71378	1.51102	1.22378	0.970335	0.85206	0.750682	0.48034	FIC	0.04		FIC 5	0.15625				156.25	104.317	12.9348	10.3727	5.35714	4.23913	3.33851	1.35093	1.45963		FIC	0.19		FIC 5	0.375
	625	32.7017	1.64619	1.5786	1.69688	2.01791	2.0855	2.55859	2.82894	2.96411	3.28514	MEAN FIC	0.268229		FIC 6	0.140625				312.5	94.9534	0.450311	0.916149	1.39752	0.512422	0.652174	4.20807	0.372671		MEAN FIC	0.619792		FIC 6	0.625
	1250	11.7671	4.63685	4.3834	4.53547	4.04548	3.89341	3.80893	3.52169	3.25135	3.0148				FIC 7	0.132812				625	48.9441	-0.248447	-0.0931677	-0.0310559	0.0621118	0.838509	-0.170807	0.186335
	2500	5.38029	4.99167	4.24823	4.3834	4.29892	4.75512	4.36651	5.00857	4.63685	6.64752				FIC 8	0.257812				1250	0.481366	-0.170807	-0.15528	0.170807	0.108696	-0.15528	0.15528	-0.124224
[CHA]/µM	5000	8.1344	4.65374	4.56926	4.72133	4.50168	4.4003	6.00546	4.21444	4.67064	4.33271				FIC 9	0.507812			CHA (µM)	2500	0.0310559	0.357143	-0.217391	0.139752	0.450311	0.512422	0.0465839	0.310559
									[DTPMP] /µM																			[DTPMP] /µM
		0	1953.12	3906.25	7812.5	15625	31250	62500	125000			DTPMP MIC	62500		FIC 1	0.5625					0	351.562	703.125	1406.25	2812.5	5625	11250	22500		DTPMP MIC	5625		FIC 1	1.03125
	0	100	80.3686	39.4687	48.2051	53.5077	18.1278	6.85602	1.37952			CHA MIC	1250		FIC 2	0.375				0	100	65.9777	44.9987	27.9443	14.8144	8.09075	8.63904	8.81218		CHA MIC	1250		FIC 2	1.0625
	78.125	95.9433	59.7376	33.7604	19.9388	12.6513	4.69729	1.8866	0.394328						FIC 3	0.25				39.0625	97.1432	63.7846	44.8256	26.2129	13.9198	8.20618	5.20506	2.60794					FIC 3	0.625
	156.25	96.0158	59.2884	27.5305	6.40689	3.75557	1.56786	0.37984	-0.0258266			FIC	0.035		FIC 4	0.3125				78.125	96.5083	55.8201	37.6691	20.0952	10.2839	6.73448	2.89651	1.10738		FIC	0.19		FIC 4	0.375
	312.5	81.0641	16.7949	1.78519	0.220471	0.061102	-0.112755	1.49542	-0.0982671			MEAN FIC	0.40625		FIC 5	0.53125				156.25	93.7958	39.7468	23.2983	9.10075	4.07965	1.77109	1.59795	0.587959		MEAN FIC	0.671875		FIC 5	0.375
	625	58.7669	1.08976	0.00314959	-0.083779	-0.141731	-0.330077	-0.170708	-0.156219											312.5	91.8624	15.6801	4.77221	1.10738	0.183963	0.21282	0.587959	0.126249					FIC 6	0.5625
	1250	1.35054	-0.0113385	0.162519	-0.127243	-0.243148	-0.185196	-0.272124	-0.170708											625	59.3983	1.19395	0.501389	-0.0180356	-0.0180356	-0.133463	-0.133463	-0.104606
	2500	0.394328	0.177007	-0.0982671	-0.22866	-0.22866	-0.185196	0.0466139	-0.112755											1250	0.21282	0.645673	0.587959	1.02081	-0.277748	-0.364318	-0.306605	-0.277748
[CHA]/µM	5000	0.423304	0.713066	-0.083779	-0.127243	-0.112755	0.698578	-0.185196	-0.170708										[CHA]/µM	2500	-0.133463	2.08852	-0.450889	-0.16232	-0.16232	-0.508603	-0.364318	0.0396782
									[EDTA]/µM																			[EDTA]/µM
		0	1953.12	3906.25	7812.5	15625	31250	62500	125000			EDTA MIC	62500		FIC 1	1.03125					0	781.25	1562.5	3125	6250	12500	25000	50000		EDTA MIC	25000		FIC 1	1.03125
	0	100	81.6258	59.871	35.4581	20.8516	10.3226	0.43871	0.825806			CHA MIC	2500		FIC 2	0.5625				0	100	125.378	56.7097	28.1151	8.13722	10.675	0.0811509	-0.509037		CHA MIC	1250		FIC 2	1.0625
	78.125	101.265	82.9935	61.1355	37.9355	18.7613	10.3226	0.103226	0.541935						FIC 3	0.375				39.0625	100.384	102.892	48.8307	30.2988	14.7473	11.5308	-0.420509	-0.568056					FIC 3	0.625
	156.25	100.671	82.5806	69.9355	39.5871	14.8645	8.05161	0.0258065	-0.0774194			FIC	0.094		FIC 4	0.375				78.125	104.751	103.158	64.7363	25.0461	14.1571	11.2357	-0.272962	-0.450018		FIC	0.16		FIC 4	0.375
	312.5	94.9419	71.871	42.2968	14.8129	5.05806	1.44516	2.09032	0.645161			MEAN FIC	0.495536		FIC 5	0.3125				156.25	94.5113	70.5496	122.722	18.7901	8.37329	8.66839	-0.538547	-0.627075		MEAN FIC	0.664062		FIC 5	0.5
	625	64.7484	0.8	0.335484	1.08387	0	-0.0258065	0.0774194	0.43871						FIC 6	0.28125				312.5	91.6193	29.6496	25.8724	13.7735	3.88786	3.09111	0.0221321	1.35006					FIC 6	0.625
	1250	10.4774	-0.258065	0.670968	0.103226	0.464516	-0.0516129	-0.103226	-0.0258065						FIC 7	0.53125				625	58.4803	0.877905	0.64183	0.0516415	-0.184434	-0.243453	-0.302471	-0.597565					FIC 7	0.5625
	2500	0.567742	-0.103226	2.32258	0.0258065	0.258065	-0.0516129	-0.103226	-0.206452											1250	0.317226	-0.331981	-0.538547	-0.745113	-0.538547	-0.450018	-0.331981	-0.745113					FIC 8	0.53125
[CHA]/µM	5000	0.116129	0.903226	0.154839	-0.103226	0.464516	0.0774194	0.232258	-0.0774194										[CHA]/µM	2500	-0.420509	-0.213943	-0.568056	-0.627075	-0.450018	4.59609	2.70749	-0.686094
									[GLDA]/µM																			[GLDA]/µM
		0	1953.12	3906.25	7812.5	15625	31250	62500	125000			GLDA MIC	62500		FIC 1	2.03125					0	1953.12	3906.25	7812.5	15625	31250	62500	125000		GLDA MIC	31250		FIC 1	1.03125
	0	100	102.486	102.57	102.361	98.7499	84.8595	2.5454	0.434073			CHA MIC	1250		FIC 2	1.0625				0	100	93.5093	93.9709	84.9993	45.3916	0.389442	9.62065	3.90884		CHA MIC	1250		FIC 2	0.5625
	39.0625	100.889	104.778	103.973	102.417	100.139	77.2754	21.9085	0.809112						FIC 3	1.125				39.0625	113.154	107.645	96.0767	81.2203	15.0728	0.158661	6.7936	8.87062					FIC 3	0.625
	78.125	101.514	104.403	103.598	102.292	93.9021	64.8019	0.878564	0.531305			FIC	0.5		FIC 4	0.75				78.125	94.9228	107.673	93.8555	67.6042	9.21679	0.822155	6.76475	8.84177		FIC	0.31		FIC 4	0.5
	156.25	101.806	101.278	101.292	97.2636	55.926	27.7564	-0.135431	0.392402			MEAN FIC	1.11719		FIC 5	0.75				156.25	96.971	95.2113	87.2782	24.3906	0.908698	-0.0144238	8.89947	6.93783		MEAN FIC	0.808036		FIC 5	0.75
	312.5	94.4022	87.082	78.0949	51.8839	13.5604	0.32295	-0.0520888	0.489634						FIC 6	1.125				312.5	88.836	84.0185	52.3727	3.64921	0.158661	-0.0144238	8.17828	4.65888					FIC 6	1.125
	625	50.6476	35.8961	31.6734	20.1028	1.32305	0.0729243	0.0312533	0.211828						FIC 7	1.0625				625	65.4406	52.1708	35.5834	1.37026	0.187509	-0.0721189	8.5533	1.65873					FIC 7	1.0625
	1250	7.80984	7.10143	4.54561	1.85089	-0.0520888	0.392402	0.0173629	0.420183						FIC 8	1.03125				1250	0.302899	5.12044	5.38007	-0.0721189	0.0144238	-0.129814	8.20713	1.37026
[CHA]/µM	2500	0.378512	0.614647	0.447963	0.211828	0.0312533	0.100705	0.392402	2.60097										[CHA]/µM	2500	-0.0432713	-0.0432713	0.0721189	-0.0432713	0.0721189	-0.0432713	4.77427	5.5243
									HBED (µM)																			HBED (µM)
		0	156.25	312.5	625	1250	2500	5000	10000			HBED MIC	5000		FIC 1	1.03125					0	156.25	312.5	625	1250	2500	5000	10000		HBED MIC	5000		FIC 1	1.03125
	0	100	123.805	114.095	107.008	62.864	13.2971	0.729213	-0.562815			CHA MIC	1250		FIC 2	1.0625				0	100	113.749	106.264	107.753	85.3914	31.559	0.489342	0.260187		CHA MIC	1250		FIC 2	1.0625
	39.0625	102.29	122.865	114.937	89.7812	57.4805	12.4945	1.62972	-0.386629						FIC 3	1.125				39.0625	102.177	108.765	106.951	105.633	60.2034	16.4156	0.298379	0.546631					FIC 3	0.625
	78.125	132.673	113.664	88.9395	71.7712	42.955	11.2808	1.47311	0.0636226			FIC	0.38		FIC 4	0.75				78.125	105.767	111.973	106.283	93.1253	43.0167	13.4939	-0.236316	1.00494		FIC	0.25		FIC 4	0.75
	156.25	129.286	80.5804	69.5982	48.9845	28.8798	10.7914	0.983703	0.0440464			MEAN FIC	0.929688		FIC 5	0.75				156.25	121.292	108.402	103.151	61.4637	28.1407	9.15905	0.164705	-0.159931		MEAN FIC	0.867188		FIC 5	0.75
	312.5	84.4565	62.4529	40.1361	25.1603	20.1292	9.06866	3.17623	2.31488						FIC 6	0.625				312.5	120.07	91.7695	83.4626	27.9689	19.4519	3.12463	0.0883202	0.107417					FIC 6	0.625
	625	56.0515	26.0021	12.7098	8.55968	4.74233	3.29369	0.964127	0.239808						FIC 7	1.0625				625	60.8336	29.6875	13.1311	5.49256	4.51865	0.890364	0.336572	-0.0835462					FIC 7	1.0625
	1250	2.60853	2.39319	1.64929	1.10116	0.748789	0.572603	0.220232	-0.425782						FIC 8	1.03125				1250	0.527534	2.58993	1.06223	2.07433	1.34867	1.67331	-0.159931	0.145609					FIC 8	1.03125
CHA (µM)	2500	-0.190868	-0.582391	-0.48451	-0.406206	-0.445358	-0.0734107	-0.406206	-0.601967										CHA (µM)	2500	0.470246	0.069224	0.508438	1.02404	1.15771	2.64722	-0.102642	-0.0071611
									MGDA (µM)																			MGDA (µM)
		0	1953.12	3906.25	7812.5	15625	31250	62500	125000			MGDA MIC	31250		FIC 1	1.03125					0	1953.12	3906.25	7812.5	15625	31250	62500	125000		MGDA MIC	31250		FIC 1	1.03125
	0	100	76.1534	84.2572	80.8793	50.9742	0.817354	-0.964555	-0.902576			CHA MIC	1250		FIC 2	1.0625				0	100	102.98	101.963	100.491	81.2821	0.159011	0.286221	0.322566		CHA MIC	1250		FIC 2	1.0625
	39.0625	99.7211	92.8259	77.9043	64.9816	37.4162	0.662406	-0.964555	-0.964555						FIC 3	1.125				39.0625	99.2367	107.124	105.906	100.472	76.8661	-0.0408886	0.195357	-0.204443					FIC 3	0.625
	78.125	101.689	98.4815	87.1548	80.6469	25.1288	-0.670153	-0.577184	-0.46872			FIC	0.75		FIC 4	0.75				78.125	101.399	107.087	103.943	98.0192	50.7519	-0.0772341	-0.131752	-0.0772341		FIC	0.62		FIC 4	0.75
	156.25	104.664	103.502	102.355	90.6101	18.6674	-0.685648	-0.685648	-0.902576			MEAN FIC	1.05078		FIC 5	1				156.25	114.847	114.138	108.959	94.2392	9.4998	-0.0954068	-0.0590614	-0.186271		MEAN FIC	0.988281		FIC 5	1
	312.5	86.8294	98.2026	91.6638	69.5371	2.05694	0.631416	1.20473	1.06527						FIC 6	1.25				312.5	113.012	106.324	83.0085	94.1847	0.904093	0.522466	-0.11358	-0.0772341					FIC 6	1.25
	625	49.7501	52.5857	38.4544	13.8795	0.259539	0.584931	0.0426109	-0.127833						FIC 7	1.125				625	59.0387	77.6294	51.8604	23.4019	0.140839	-0.168098	-0.00454318	-0.0954068					FIC 7	1.125
	1250	2.04145	6.50397	4.93899	0.429983	0.244044	0.0426109	-0.189812	-0.127833						FIC 8	1.0625				1250	0.522466	4.41143	7.01013	0.122666	0.0681477	-0.277134	-0.295307	-0.149925					FIC 8	1.0625
CHA (µM)	2500	-0.577184	-0.933566	-0.887081	-0.856091	-0.995545	-0.964555	-1.02653	-1.01104										CHA (µM)	2500	1.01313	0.304393	-0.0772341	0.159011	-0.204443	-0.0772341	-0.222616	-0.0227159
									[PO]/µM																			[PO]/µM
		0	3.90625	7.8125	15.625	31.25	62.5	125	250			PO MIC	62.5		FIC 1	1.00391					0	2.34375	4.6875	9.375	18.75	37.5	75	150		PO MIC	75		FIC 1	1.03125
	0	100	108.169	108.378	100.775	105.65	3.35661	0.449701	0.494422			CHA MIC	6250		FIC 2	1.00781				0	100	91.5633	99.0338	104.33	102.64	76.1047	0.278203	0.0884211		CHA MIC	1250		FIC 2	1.0625
	24.4141	101.893	112.567	104.204	106.589	109.585	3.56531	0.375165	0.390072						FIC 3	2.01562				39.0625	97.9642	97.205	98.1194	104.348	100.518	61.6468	0.0366624	0.0366624					FIC 3	1.125
	48.8281	106.887	104.577	102.311	104.562	97.3018	3.58021	0.255907	0.449701			FIC	1		FIC 4	1.03125				78.125	94.3928	96.8945	104.589	103.157	102.346	47.7927	0.0711682	0.278203		FIC	0.75		FIC 4	0.75
	97.6562	93.5601	104.904	96.795	94.8868	80.889	19.5756	0.226093	0.241			MEAN FIC	1.17578		FIC 5	1.0625				156.25	104.244	105.504	112.181	107.867	92.0464	20.1881	0.0539153	0.0539153		MEAN FIC	1.04861		FIC 5	1
	195.312	112.194	106.201	99.6869	98.4049	95.334	4.45974	0.136649	0.896917						FIC 6	1.125				312.5	107.35	104.192	108.799	105.521	90.4074	0.14018	-0.101361	0.0366624					FIC 6	1.25
	390.625	94.7378	97.9577	91.2048	93.6644	85.4058	3.92308	0.255907	0.762752						FIC 7	1.25				625	88.0782	88.9581	87.2156	84.5759	40.0462	-0.0150963	0.0539153	0.00215661					FIC 7	1.125
	781.25	103.94	99.3739	107.439	70.3645	37.9115	4.86223	0.434793	0.568958						FIC 8	1				1250	1.43415	0.536997	0.588755	1.24437	0.726779	-0.0496021	-0.239384	0.0366624					FIC 8	1.0625
	1562.5	84.2431	90.4594	92.2333	68.0241	24.5994	0.822381	0.598773	0.479515						FIC 9	1.25			[CHA]/µM	2500	0.157433	-0.066855	-0.0496021	0.0539153	0.0366624	-0.0841079	-0.15312	0.157433					FIC 9	1.03125
	3125	58.2598	59.3481	44.0831	39.3277	2.32801	0.0472061	0.211185	0.598773						FIC 10	1.125
	6250	5.38398	1.52302	0.807473	0.822381	0.419886	0.255907	0.0173917	0.464608						FIC 11	1.0625
[CHA] /µM	12500	0.747845	0.255907	0.166464	-0.0720515	0.136649	0.121742	0.136649	1.32923
									[TPEN] /µM																			[TPEN]/µM
		0	19.5312	39.0625	78.125	156.25	312.5	625	1250			TPEN MIC	312.5		FIC 1	1.03125					0	6.25	12.5	25	50	100	200	400		TPEN MIC	400		FIC 1	0.53125
	0	100	103.766	97.1028	86.5509	68.9999	7.85361	1.03756	-0.16707			CHA MIC	2500		FIC 2	0.5625				0	100	98.6605	95.2271	84.9577	78.4142	53.164	37.5212	1.17013		CHA MIC	1250		FIC 2	0.3125
	78.125	102.028	90.0275	94.6173	64.9286	23.895	0.0311599	-0.151822	-0.0145855						FIC 3	0.375				39.0625	97.2902	99.3841	95.7506	86.99	79.4765	52.5789	1.57044	1.55504					FIC 3	0.25
	156.25	103.827	98.1092	84.4161	21.9127	0.732589	-0.273809	0.290384	0.0311599			FIC	0.188		FIC 4	0.25				78.125	97.5674	98.1832	95.8584	88.2217	73.4103	2.26328	2.09392	1.43187		FIC	0.09		FIC 4	0.3125
	312.5	102.379	97.2705	2.79113	0.0464083	0.0311599	-0.151822	0.244638	0.0464083			MEAN FIC	0.611607		FIC 5	0.375				156.25	102.771	103.341	101.817	81.2471	0.585065	0.585065	-0.0769823	-0.138568		MEAN FIC	0.573661		FIC 5	0.5625
	625	85.9104	89.0059	0.732589	1.83048	1.47976	1.15955	1.29678	2.31843						FIC 6	0.625				312.5	95.843	98.1986	99.2148	4.48037	0.338722	1.13934	0.939184	2.37105					FIC 6	1.03125
	1250	21.2875	14.4104	2.51666	2.50141	2.5929	1.86097	0.656346	1.86097						FIC 7	1.0625				625	67.4827	71.2394	60.1694	2.81755	0.47729	1.61663	2.80216	-0.0615858					FIC 7	1.01562
	2500	4.55995	3.49256	3.05035	3.46206	3.46206	3.00461	3.18759	3.64504											1250	1.12394	1.64742	5.2194	-0.230947	-0.369515	-0.138568	1.09315	0.631255
[CHA]/µM	5000	5.33762	3.11135	2.92837	2.71489	2.42517	2.5624	3.46206	2.51666										[CHA]/µM	2500	-0.277136	-0.400308	-0.246343	0.107775	-0.400308	-0.338722	-0.384911	-0.415704

## Sheet: DTPA combinations
									[DTPMP]/µM																		[DTPMP] /µM
		0	1953.12	3906.25	7812.5	15625	31250	62500	125000		DTPMP MIC	62500		FIC 1	1.03125					0	351.562	703.125	1406.25	2812.5	5625	11250	22500		DTPMP MIC	22500		FIC 1	1.0625
	0	100	26.9822	13.6694	37.6449	13.685	14.1215	-0.0954812	-0.0487149		DTPA MIC	7812.5		FIC 2	1.0625				0	100	77.3917	54.0331	28.3211	6.31585	2.82972	1.32936	1.25581		DTPA MIC	6250		FIC 2	1.125
	244.141	59.5471	18.0031	15.2439	23.428	18.159	25.5948	0.356593	-0.0643037					FIC 3	0.625				390.625	45.4134	20.9223	24.0995	14.5678	10.4492	13.1557	9.50779	5.85986					FIC 3	0.75
	488.281	60.4981	14.1059	12.0482	10.8322	17.0989	12.0949	0.481303	0.465714		FIC	0.25		FIC 4	0.5				781.25	24.4084	18.6423	14.8767	12.3026	14.3325	10.7581	16.4359	3.52106		FIC	0.38		FIC 4	0.5
	976.562	27.216	12.9991	10.5984	7.40272	12.4379	4.93969	-0.0798924	0.0759952		MEAN FIC	0.616071		FIC 5	0.25				1562.5	12.8174	12.4055	13.2881	8.37516	7.24254	6.18346	3.13862	1.0793		MEAN FIC	0.646484		FIC 5	0.375
	1953.12	20.4973	13.6694	6.46739	6.40504	5.61001	1.79076	0.200705	0.356593					FIC 6	0.3125				3125	13.5529	8.86057	8.00743	9.03709	6.65416	4.0506	2.87385	0.770405					FIC 6	0.3125
	3906.25	26.8575	6.56092	7.21565	6.67004	5.23588	0.9022	-0.157836	0.091584					FIC 7	0.53125				6250	7.12486	3.82996	3.60932	4.74194	3.84467	2.19722	1.34407	0.87337					FIC 7	0.53125
	7812.5	8.57187	5.95296	7.94832	6.12444	3.58347	0.9022	0.294238	0.668368										12500	5.99224	5.66863	2.43257	4.13886	1.52058	1.82948	0.564473	0.814533					FIC 8	0.515625
[DTPA] /µM	15625	10.9881	5.98414	4.36291	3.08463	1.77517	1.93106	0.107173	0.481303									[DTPA]/µM	25000	2.68263	1.18227	0.740986	0.63802	1.52058	3.00623	0.15261	0.549764
									[EDTA]/µM		EDTA MIC	62500		FIC 1	1.00781												[EDTA]/µM
		0	1953.12	3906.25	7812.5	15625	31250	62500	125000		DTPA MIC	62500		FIC 2	1.01562					0	781.25	1562.5	3125	6250	12500	25000	50000		EDTA MIC	25000		FIC 1	1.0625
	0	100	95.0279	85.0836	80.1467	65.195	16.3199	0.0282107	-0.512495					FIC 3	1.03125				0	100	66.2317	74.8353	56.9528	26.6201	18.9855	0.324836	0.133972		DTPA MIC	6250		FIC 2	1.125
	488.281	95.6626	72.6944	74.0109	64.7248	55.7914	15.6852	0.898042	1.5798		FIC	1.5		FIC 4	1.0625				390.625	44.5319	62.3117	69.9609	53.2676	28.8517	22.4357	0.0899264	-0.11562					FIC 3	1.25
	976.562	39.3117	86.7527	81.1576	67.6164	49.7496	17.3543	0.380845	0.122247		MEAN FIC	1.49674		FIC 5	1.125				781.25	28.9251	63.912	68.0523	51.5499	34.9153	20.5271	0.133972	-0.100938		FIC	1.5		FIC 4	1.5
	1953.12	49.9377	72.8824	85.3657	73.7288	68.3687	14.7918	0.310318	-0.0188072					FIC 6	1.25				1562.5	14.8746	71.2089	66.6869	42.4324	33.4471	15.9757	-0.0568922	-0.0862559		MEAN FIC	1.54514		FIC 5	1.5
	3906.25	51.6539	77.6312	79.512	76.1502	56.1206	18.2006	2.097	0.00470179					FIC 7	1.5				3125	11.3656	56.4683	40.9055	20.8794	24.4471	17.6201	0.0165171	0.765292					FIC 6	2.25
	7812.5	50.0082	76.4558	73.1175	70.7196	69.5207	14.4627	1.08611	-0.112843					FIC 8	1.5				6250	5.75713	9.178	17.5613	16.1372	14.5075	8.25304	0.031199	0.133972					FIC 7	2.125
	15625	37.8776	74.8572	73.4231	65.0304	62.8676	14.7683	0.239791	0.568916					FIC 9	2.25				12500	7.53363	5.24326	6.91699	8.86968	7.9594	0.838701	0.339518	-0.247756					FIC 8	2.0625
	31250	26.6638	59.0122	47.6808	50.831	32.212	12.3469	0.00470179	-0.418459					FIC 10	2.125			[DTPA]/µM	25000	2.01325	1.51407	1.42598	0.647837	0.412927	0.559746	0.11929	-0.130302					FIC 9	1.03125
	62500	2.19103	40.5576	30.5663	14.016	12.3469	6.93984	0.0282107	-0.277406					FIC 11	2.0625
[DTPA] /µM	125000	0.286809	2.26156	3.08437	5.20018	3.1549	0.0517197	-0.371441	0.00470179					FIC 12	2.03125
									[GLDA]/µM																		GLDA (µM)
		0	1953.12	3906.25	7812.5	15625	31250	62500	125000		GLDA MIC	31250		FIC 1	0.53125					0	1953.12	3906.25	7812.5	15625	31250	62500	125000		GLDA MIC	31250		FIC 1	0.515625
	0	100	98.3503	91.7366	86.9064	59.0399	0.542469	3.6338	4.28773		DTPA MIC	12500		FIC 2	0.28125				0	100	118.159	112.198	108.657	70.0162	-5.74984	-2.52324	-0.122965		DTPA MIC	25000		FIC 2	0.265625
	390.625	55.6365	60.2883	53.0505	8.37482	-0.27495	-0.914022	1.58282	2.42996					FIC 3	0.3125				390.625	57.7197	71.7082	65.924	4.14638	-6.63519	-7.61891	-4.51035	-1.93301					FIC 3	0.28125
	781.25	50.7765	45.2478	27.4132	1.3153	-0.854574	0.260088	1.1964	2.72721		FIC	0.09		FIC 4	0.375				781.25	52.6634	55.6736	32.3004	-3.25119	-5.67114	-4.66775	-2.79868	0.0344302		FIC	0.08		FIC 4	0.3125
	1562.5	32.0205	26.9674	16.5341	0.750539	-0.438434	-0.245226	1.10723	1.93951		MEAN FIC	0.40625		FIC 5	0.375				1562.5	31.9266	35.8812	18.4693	-0.221337	-3.25119	-3.23152	-1.85431	-1.79529		MEAN FIC	0.322917		FIC 5	0.25
	3125	21.9737	16.1775	4.13911	0.230363	-1.15182	-0.646504	0.245226	4.25801					FIC 6	0.5625				3125	26.7916	23.1912	5.95642	0.821406	-0.300034	1.29359	2.08057	6.23186					FIC 6	0.3125
	6250	18.4216	4.67415	1.1964	0.156053	-0.527606	-0.928885	0.260088	1.10723										6250	28.3656	9.47814	7.09754	3.73322	2.71015	1.60838	2.86754	3.3594
	12500	3.35142	1.3153	0.0668797	0.453296	-0.89916	-0.616779	0.780263	1.15182										12500	9.59618	7.86484	6.48763	6.88112	4.95303	5.26782	6.92047	7.19591
[DTPA]/µM	25000	0.48302	0.185777	-0.587055	-0.676228	-0.869436	0.0817418	1.93951	1.49365									DTPA (µM)	25000	5.32684	5.58261	4.81531	4.02833	3.81191	3.98898	8.9666	7.09754
									HBED (µM)																		HBED (µM)
		0	156.25	312.5	625	1250	2500	5000	10000		HBED MIC	5000		FIC 1	0.53125					0	156.25	312.5	625	1250	2500	5000	10000		HBED MIC	5000		FIC 1	0.625
	0	100	114.739	121.696	117.083	85.0175	17.3992	0.50395	-0.114854		DTPA MIC	12500		FIC 2	0.28125				0	100	122.58	107.58	93.653	66.21	20.7534	3.69863	0		DTPA MIC	3125		FIC 2	0.375
	390.625	21.562	27.3938	18.168	11.1174	7.36704	0.428943	0.147669	-0.171108					FIC 3	0.1875				390.625	22.6484	21.3014	19.3836	12.6256	8.85845	4.3379	0.6621	-0.0456621					FIC 3	0.375
	781.25	12.4487	13.2175	11.1361	8.67965	5.32311	0.0914141	-0.171108	-0.0398472		FIC	0.06		FIC 4	0.1875				781.25	10.7763	10.411	11.2557	8.94977	7.28311	3.05936	0.593607	0.114155		FIC	0.16		FIC 4	0.5625
	1562.5	8.88592	9.18595	8.43588	6.56072	4.06676	0.410192	-0.096102	-0.0773504		MEAN FIC	0.338542		FIC 5	0.3125				1562.5	9.65753	9.24658	8.94977	7.94521	6.11872	2.19178	0.0913242	-0.114155		MEAN FIC	0.49375		FIC 5	0.53125
	3125	10.1235	10.9298	8.0421	6.93575	2.67914	1.04775	0.0164077	0.0914141					FIC 6	0.53125				3125	8.56164	8.49315	7.37443	7.94521	4.72603	1.87215	0.684932	0.684932
	6250	10.6298	5.7544	5.54813	8.39838	3.09167	1.38528	-0.096102	0.0539109										6250	7.85388	7.10046	5.68493	5.04566	3.26484	1.50685	0.228311	-0.159817
	12500	6.24194	9.29846	2.96041	2.92291	2.45412	1.34777	0.0351593	0.0351593										12500	7.16895	3.85845	4.49772	3.05936	2.3516	1.41553	0.753425	0.593607
DTPA (µM)	25000	6.05443	0.50395	4.47929	0.541453	1.36652	0.728969	0.128917	0.185172									DTPA (µM)	25000	2.87671	1.25571	0.410959	0.821918	0.684932	2.67123	1.27854	0.410959
									[MGDA] /µM																		MGDA (µM)
		0	1953.12	3906.25	7812.5	15625	31250	62500	125000		MGDA MIC	31250		FIC 1	0.5625					0	1953.12	3906.25	7812.5	15625	31250	62500	125000		MGDA MIC	31250		FIC 1	0.53125
	0	100	98.9877	97.592	79.1867	52.8672	0.197473	-0.0632681	0.228149		DTPA MIC	6250		FIC 2	0.375				0	100	98.9002	116.771	93.8413	38.1105	0.773276	-0.0240575	-0.134034		DTPA MIC	12500		FIC 2	0.3125
	390.625	24.8452	61.8704	60.0146	17.0383	1.11774	-0.109281	-0.354685	-0.170632					FIC 3	0.5				390.625	25.8755	29.6697	28.1026	15.7026	0.498333	0.113414	-0.299	0.250885					FIC 3	0.25
	781.25	14.6609	44.14	29.2164	2.80489	0.396863	0.0287582	-0.170632	-0.0786058		FIC	0.31		FIC 4	0.75				781.25	15.2078	20.3767	16.3075	3.49521	-0.216517	0.305873	-0.408977	-0.353988		FIC	0.09		FIC 4	0.375
	1562.5	17.1917	18.8021	11.1946	1.86928	0.197473	-0.139957	-0.231983	-0.18597		MEAN FIC	0.729167		FIC 5	1.125				1562.5	13.5581	11.606	7.3444	4.485	-0.326494	-0.134034	-0.0790459	1.02072		MEAN FIC	0.40625		FIC 5	0.5625
	3125	12.6977	14.9524	10.0443	1.48584	-0.155294	0.0594337	-0.0172549	-0.0786058					FIC 6	1.0625				3125	9.84638	15.0428	6.73953	2.78036	-0.189023	-0.0790459	-0.189023	0.0584253
	6250	5.85709	3.14231	1.53185	1.51652	-0.0479304	-0.0172549	-0.139957	-0.247321										6250	12.6783	7.8393	10.6162	3.85263	0.41585	0.030931	0.305873	0.305873
	12500	4.07792	2.37543	1.27111	0.243486	-0.216645	1.36314	-0.124619	-0.0172549										12500	8.74661	6.62955	4.86992	0.140908	0.41585	0.580816	-0.326494	0.360862
[DTPA]/µM	25000	1.16375	0.427539	0.0287582	0.0287582	-0.0632681	-0.18597	-0.0786058	0.565578									DTPA (µM)	25000	4.10008	4.29254	2.14799	0.278379	0.635804	-0.299	0.305873	1.29567
									[PO]/µM																		[PO]/µM																			PO (µM)
		0	3.90625	7.8125	15.625	31.25	62.5	125	250		PO MIC	125		FIC 1	0.507812					0	2.34375	4.6875	9.375	18.75	37.5	75	150		PO MIC	75		FIC 1	0.53125						0	2.34375	4.6875	9.375	18.75	37.5	75	150		PO MIC	75
	0	100	105.577	77.3992	87.4307	58.5534	10.0273	1.0226	0.264966		DTPA MIC	15625		FIC 2	0.265625				0	100	99.3005	98.3332	103.274	97.4849	81.7546	0.305082	0.171144		DTPA MIC	12500		FIC 2	0.5625					0	100	101.028	98.0063	105.791	99.193	84.0823	-2.8481	-3.02215		DTPA MIC	12500
	122.07	100.36	110.508	54.2312	34.1103	12.4617	0.488532	0.513373	0.277387					FIC 3	0.28125				390.625	57.735	59.2827	56.723	36.7066	12.4935	0.0967334	-0.0818513	-0.245554					FIC 3	0.375					390.625	40.7753	50.0475	48.6234	27.943	7.00949	-3.00633	-3.35443	-3.46519
	244.141	50.3312	48.2073	31.1294	20.7088	2.04107	0.488532	0.178024	0.289807		FIC	0.039		FIC 4	0.1875				781.25	44.3411	50.5023	43.1208	32.9414	13.6096	-0.186026	0.156262	-0.0669693		FIC	0.15		FIC 4	0.5					781.25	26.8829	44.019	37.2152	27.3576	10.4905	-2.24684	-1.53481	-1.66139		FIC	0.15
	488.281	39.9851	37.9109	19.1687	11.0706	0.41401	0.240126	0.202865	0.215285		MEAN FIC	0.320313		FIC 5	0.1875				1562.5	27.0928	38.1948	38.3139	28.6405	8.69856	-0.14138	-0.230672	-0.275318		MEAN FIC	0.669643		FIC 5	0.625					1562.5	18.8133	35.7753	35.9177	25.4272	5.39557	-0.775316	-1.83544	-2.12025		MEAN FIC	0.621094
	976.562	31.9616	20.1002	10.6856	3.80475	-0.529933	0.103503	1.03503	-0.0952223					FIC 6	0.28125				3125	18.1338	32.3015	30.7538	23.9229	6.01979	-0.0967334	-0.275318	-0.305082					FIC 6	1.0625					3125	13.7658	31.7563	32.5633	26.3766	5.66456	0.917722	0.96519	1.25
	1953.12	20.5722	12.7971	5.75474	0.227706	0.612735	0.103503	0.600315	0.178024					FIC 7	0.53125				6250	12.2851	21.4674	18.2826	4.07024	1.54029	0.230672	-0.0967334	-0.245554					FIC 7	1.03125					6250	15.8386	29.1614	20.9177	5.26899	3.38608	1.58228	1.17089	1.02848
	3906.25	12.263	8.02766	2.35158	0.165604	-0.343628	0.128343	1.11265	-0.0331208										12500	5.05246	4.69529	3.11779	2.62668	0.319964	0.126498	0.0669693	-0.21579											12500	8.59177	8.46519	6.47152	6.13924	3.76582	3.56013	3.56013	3.37025
	7812.5	10.4993	2.33916	0.563054	-0.492672	0.215285	0.476112	0.563054	0.40159									[DTPA]/µM	25000	2.8648	1.62959	0.319964	1.36171	0.305082	0.558077	0.156262	0.394375										DTPA (µM)	25000	5.31646	3.29114	2.83228	4.4462	1.97785	1.97785	1.93038	2.26266
	15625	6.26397	0.885982	-0.0703817	-0.517513	0.0786619	-0.0579614	0.612735	0.115923
[DTPA] /µM	31250	3.04711	-0.194585	-0.492672	-0.616875	0.252546	0.550633	0.649996	0.178024
									[TPEN]/µM																		[TPEN]/µM
		0	19.5312	39.0625	78.125	156.25	312.5	625	1250		TPEN MIC	625		FIC 1	1.01562					0	6.25	12.5	25	50	100	200	400		TPEN MIC	400		FIC 1	1.03125
	0	100	105.335	74.3089	53.781	19.5783	12.5062	1.75719	1.61638		DTPA MIC	7812.5		FIC 2	0.53125				0	100	99.7554	97.3246	87.4945	84.177	55.9097	38.1452	1.13321		DTPA MIC	12500		FIC 2	1.0625
	122.07	81.1306	79.0184	47.4912	27.6674	10.1279	9.86195	1.39733	1.66332					FIC 3	0.3125				390.625	67.024	74.3011	66.5501	56.7964	44.9024	25.7161	16.8797	7.95161					FIC 3	1.125
	244.141	55.5177	53.7027	23.396	13.8987	9.53338	7.90617	1.74155	1.86672		FIC	0.156		FIC 4	0.375				781.25	59.4107	62.4682	55.7263	53.3566	42.6093	31.3421	13.4705	9.12878		FIC	0.5		FIC 4	0.75
	488.281	42.547	33.4878	25.0388	11.9116	8.57896	7.31161	1.25651	1.42862		MEAN FIC	0.666016		FIC 5	0.375				1562.5	48.4187	55.8027	49.4277	47.4555	41.0499	24.6307	10.1378	2.69258		MEAN FIC	1.1059		FIC 5	0.75
	976.562	23.5368	22.4885	11.5205	10.4252	7.781	3.35311	1.30345	1.28781					FIC 6	0.625				3125	49.6723	48.8467	41.2792	42.4717	31.7396	16.1918	8.94533	0.766305					FIC 6	1.125
	1953.12	15.8701	12.1463	9.54903	8.65719	5.2776	1.5225	1.3191	1.5225					FIC 7	1.0625				6250	39.8116	45.6057	40.8817	35.6533	19.2341	6.42282	1.68358	0.0171989					FIC 7	1.0625
	3906.25	24.9136	18.0762	16.6211	7.71842	2.33611	1.44427	1.71026	1.30345					FIC 8	1.03125				12500	7.27895	14.9688	8.39496	9.17465	4.89404	0.934472	1.28609	0.246517					FIC 8	1.03125
	7812.5	8.13304	7.5776	5.74699	2.42998	0.615018	1.20958	1.64767	1.3191									[DTPA]/µM	25000	4.29781	2.01991	2.49384	1.25552	0.491123	0.261805	0.0324868	0.246517					FIC 9	2.01562
	15625	6.77182	4.38576	2.22658	0.411617	0.52114	0.959236	1.64767	1.38168
[DTPA] /µM	31250	5.12896	0.458555	0.0673992	-0.0264783	0.615018	0.974882	2.02318	1.39733

## Sheet: DTPMP combinations
									[EDTA] /µM																				[EDTA] /µM
		0	1953.12	3906.25	7812.5	15625	31250	62500	125000				EDTA MIC	31250		FIC 1	1.03125					0	781	1563	3125	6250	12500	25000	50000		EDTA MIC	25000		FIC 1	1.06258
	0	100	54.4231	30.5705	11.8731	19.7556	8.4363	-0.455217	-0.502513				DTPMP MIC	15625		FIC 2	2.06192				0	100	100	52	40	13	10	0	0		DTPMP MIC	5625		FIC 2	1.12498
	488.218	77.9919	40.1084	21.6632	20.2286	17.5485	9.30338	-0.0137945	-0.581338							FIC 3	2.125				352	71	107	74	41	17	10	0	0					FIC 3	0.749956
	967.563	47.3919	24.2487	32.352	15.3572	10.6119	10.1862	0.112326	0.0492659				FIC	1.25		FIC 4	1.25				703	53	60	58	27	15	11	0	0		FIC	1.5		FIC 4	1.50009
	1953.12	52.5155	22.7983	25.1473	20.2917	22.8929	13.828	1.13706	-0.329096				MEAN FIC	1.43396		FIC 5	1.5				1406	40	36	37	20	13	9	0	0		MEAN FIC	2.10157		FIC 5	1.5
	3906.25	24.3118	30.0187	19.1093	23.3028	14.364	8.64125	1.10553	0.837521							FIC 6	1.5				2813	16	29	18	21	13	11	1	1					FIC 6	2.5
	7812.5	16.6342	21.6159	15.436	16.5869	12.6771	4.49502	-0.0295596	0.191152							FIC 7	1.25				5625	8	31	14	20	13	9	1	0					FIC 7	4.25
	15625	1.64154	2.3825	3.28111	1.62578	0.64834	0.853286	1.01094	1.53119							FIC 8	1.125				11250	9	15	15	19	11	7	1	0					FIC 8	4.125
	31250	0.7114	1.05823	0.348803	0.805991	0.0335008	0.206917	0.963642	0.569514							FIC 9	1.0625			[DTPMP]/µM	22500	8	13	10	9	6	3	1	0
	62500	6.77182	4.38576	2.22658	0.411617	0.52114	0.959236	1.64767	1.38168
[DTPMP]/µM	125000	5.12896	0.458555	0.0673992	-0.0264783	0.615018	0.974882	2.02318	1.39733
									[GLDA] /µM																				GLDA (µM)
		0	1953.12	3906.25	7812.5	15625	31250	62500	125000				GLDA MIC	31250		FIC 1	1.03125					0	1953.12	3906.25	7812.5	15625	31250	62500	125000		GLDA MIC	31250		FIC 1	0.625
	0	100	95.3756	94.7704	86.7011	62.974	1.19683	2.96588	6.4264				DTPMP MIC	11250		FIC 2	1.0625				0	100	101.861	104.57	99.742	60.8799	-0.112864	0.292526	3.60935		DTPMP MIC	2812.5		FIC 2	0.75
	351.562	76.8937	90.6426	83.5509	62.1205	14.7906	-0.122204	4.40905	8.30408							FIC 3	1.125				351.562	69.9274	88.0779	88.4832	80.7071	5.3599	-0.00230335	-0.186571	2.3379					FIC 3	1
	703.125	64.0758	78.042	72.0521	68.3743	16.6372	0.0329758	4.48664	6.17811				FIC	2.5		FIC 4	1.25				703.125	32.3183	55.7941	61.3221	52.8642	2.04307	0.642635	-0.168145	2.41161		FIC	2.5		FIC 4	1.5
	1406.25	44.3524	55.9909	55.8357	39.6505	13.425	0.327818	2.91933	4.03662				MEAN FIC	1.49554		FIC 5	1.5				1406.25	16.6371	23.6946	25.224	22.0914	0.310952	-0.241852	0.145111	4.19901		MEAN FIC	1.47321		FIC 5	2.25
	2812.5	17.3976	31.7673	27.4999	22.8755	11.5163	0.15712	4.64182	6.53502							FIC 6	2				2812.5	3.94103	9.94817	15.1998	19.3458	3.53564	0.274099	0.0345503	3.94103					FIC 6	2.125
	5625	17.3511	19.7719	23.8997	19.4926	25.5446	0.172638	3.928	2.17446							FIC 7	2.5				5625	2.13521	3.70149	4.54912	7.93965	1.7851	0.126684	-0.0575838	4.23586					FIC 7	2.0625
	11250	9.32826	23.1858	22.5496	22.8134	30.6345	1.70892	2.68656	3.29176												11250	2.00622	1.8588	2.70644	3.8489	3.44351	0.108258	1.306	3.8489
[DTPMP]/µM	22500	6.22466	16.0941	17.8942	10.4456	8.84721	4.40905	3.7573	3.49349											DTPMP (µM)	22500	0.919037	1.43499	1.80352	2.17206	2.30105	0.255672	1.43499	2.83543
											[HBED] /µM																		[HBED] /µM
		0	19.5312	39.0625	78.125	156.25	312.5	625	1250	2500	5000		HBED MIC	5000		FIC 1	0.625					0	156.25	312.5	625	1250	2500	5000	10000		HBED MIC	5000		FIC 1	1.0625
	0	100	86.8648	87.7188	88.0092	84.0806	79.8616	76.5309	66.2823	44.2651	4.34708		DTPMP MIC	6250		FIC 2	0.5				0	100	93.2799	98.5384	88.2397	65.1392	26.4816	3.33067	0.273006		DTPMP MIC	5625		FIC 2	1.125
	781.25	67.683	73.593	70.0914	65.7016	60.1503	51.8319	37.4327	14.1003	8.976	0.640533					FIC 3	0.375				351.562	61.9304	70.1793	60.1831	31.9417	25.0032	23.0543	2.97787	0.642614					FIC 3	0.75
	1562.5	48.5012	53.0276	51.3366	48.3303	43.3086	29.1144	13.3658	0.298915	-0.0427022	1.17004		FIC	0.313		FIC 4	0.5625				703.125	44.9956	54.051	34.5458	34.8986	16.4182	20.8199	5.27952	0.693015		FIC	0.38		FIC 4	0.5
	3125	17.9605	17.3798	17.431	14.049	10.035	2.51943	-0.333077	-0.725937	-0.0939448	0.0427022		MEAN FIC	0.765137		FIC 5	1.03125				1406.25	46.2052	30.8161	18.1822	16.9222	8.05158	8.08518	2.17145	0.978622		MEAN FIC	0.879464		FIC 5	0.625
	6250	1.01631	0.418482	0.555129	0.708856	0.794261	0.930908	1.06755	1.23836	1.87036	2.04116					FIC 6	1.01562				2812.5	17.9806	16.8718	18.8206	6.37154	2.89386	1.71784	1.24743	1.24743					FIC 6	1.0625
	12500	2.69024	2.50235	1.98992	1.95576	1.68247	1.83619	1.42625	1.25544	1.1188	1.63122					FIC 7	1.00781				5625	5.83393	4.6579	3.59948	2.25545	1.24743	0.877819	0.89462	0.525012					FIC 7	1.03125
	25000	3.06602	2.22905	2.17781	2.17781	2.04116	2.05825	2.55359	1.85328	2.26322	2.09241					FIC 8	1.00391				11250	4.80911	1.81864	1.68424	0.743416	0.659415	0.390609	0.222605	0.525012
[DTPMP]/µM	50000	0.162268	-0.418482	-0.247673	-0.213511	-0.247673	-0.19643	0.00854044	0.486805	0.879665	0.401401									[DTPMP]/µM	22500	5.59872	1.06262	0.777017	0.575413	0.45781	0.373808	0.491411	0.189004
									[MGDA] /µM																				MGDA (µM)
		0	1953.12	3906.25	7812.5	15625	31250	62500	125000				MGDA MIC	31250		FIC 1	1.03125					0	1953.12	3906.25	7812.5	15625	31250	62500	125000		MGDA MIC	31250		FIC 1	1.03125
	0	100	101.467	91.2329	89.9275	43.2716	-0.241741	-0.193392	0				DTPMP MIC	11250		FIC 2	1.0625				0	100	125.966	110.692	91.9441	70.1167	0.150895	-0.785268	-0.267915		DTPMP MIC	11250		FIC 2	1.0625
	351.562	79.4521	88.3965	83.7228	75.4875	13.0218	-0.241741	0.0805802	0.0644641							FIC 3	1.125				351.562	61.5927	68.0719	96.8466	68.3922	35.4294	-1.27798	-0.366458	-1.05626					FIC 3	1.125
	703.125	67.0427	76.1805	65.1088	63.191	12.5544	0.145044	-0.273973	-0.16116				FIC	4		FIC 4	1.25				703.125	37.3757	48.0923	48.1169	52.4035	29.1473	-0.686724	0.224802	-0.612817		FIC	4		FIC 4	1.25
	1406.25	34.7462	52.3288	44.8348	22.8364	12.5866	-0.225624	-0.257857	-0.273973				MEAN FIC	1.85268		FIC 5	1.5				1406.25	22.8651	31.6601	34.5179	38.6075	24.4911	-0.809904	-0.933083	-1.05626		MEAN FIC	1.85268		FIC 5	1.5
	2812.5	13.2796	24.7059	25.7534	19.6293	12.5705	-0.16116	-0.241741	0.306205							FIC 6	3				2812.5	10.8921	29.3937	35.9714	34.8628	19.219	1.28414	1.23487	1.35805					FIC 6	3
	5625	14.9073	15.6326	13.9081	14.6011	16.3417	0.0483481	-0.209508	-0.128928							FIC 7	4				5625	10.7443	28.5807	28.3836	35.799	25.107	0.643612	0.076987	-0.563545					FIC 7	4
	11250	8.92828	15.3908	19.855	15.7454	18.888	14.3916	-0.0966962	-0.209508												11250	6.38376	14.686	14.0455	30.2066	20.7711	14.5382	-0.662089	-1.13017
[DTPMP]/µM	22500	7.83239	23.1749	21.9178	22.3529	24.5447	15.5197	0.0805802	-0.0805802											DTPMP (µM)	22500	0.545068	1.01315	1.72759	6.58085	12.7152	13.0847	0.495797	-0.883811
											[PO] /µM																		[PO] /µM
		0	0.976562	1.95312	3.90625	7.8125	15.625	31.25	62.5	125	250		PO MIC	62.5		FIC 1	1.0625					0	2.34375	4.6875	9.375	18.75	37.5	75	150		PO MIC	75		FIC 1	0.5625
	0	100	107.184	110.526	110.202	102.569	98.8526	77.7251	9.75306	0.199551	-2.8436		DTPMP MIC	3125		FIC 2	0.625				0	100	96.4798	100.8	106.72	96.2665	82.3281	-0.111116	0.226677		DTPMP MIC	5625		FIC 2	0.375
	195.312	99.551	101.172	98.1542	86.4305	59.9152	39.8104	18.2589	0.673485	0.199551	0.249439					FIC 3	0.128125				351.562	64.834	55.0736	41.3307	29.9702	17.863	2.91124	-0.200009	-0.235566					FIC 3	0.375
	390.625	83.2377	83.2377	86.5303	62.0354	50.237	29.3091	3.76653	0.224495	0.224495	0.548765		FIC	0.078		FIC 4	0.126562				703.125	46.7887	30.2013	23.7655	14.254	4.38686	0.19112	-0.146673	-0.164452		FIC	0.09		FIC 4	0.3125
	781.25	53.6792	48.9648	37.316	18.9823	2.49439	1.37191	0.44899	0.44899	0.349214	0.274383		MEAN FIC	0.420508		FIC 5	0.250781				1406.25	32.5659	3.37348	1.40006	1.08005	0.0311125	-0.288902	-0.200009	-0.377795		MEAN FIC	0.40625		FIC 5	0.28125
	1562.5	23.0232	11.1749	1.4218	0.823148	0.673485	0.648541	1.34697	1.27214	1.54652	1.84585					FIC 6	0.250391				2812.5	13.6851	0.706698	0.333348	0.422241	0.333348	0.262234	0.511134	0.795591					FIC 6	0.53125
	3125	5.76204	3.01821	1.97057	1.62135	1.59641	1.07259	0.848092	1.32203	0.498878	0.972811					FIC 7	0.500195				5625	5.47135	-0.0755589	0.0844482	-0.0755589	-0.217787	-0.253345	0.813369	0.0666696
	6250	4.31529	2.19506	1.92068	2.17012	1.99551	2.51933	2.0454	2.59416	2.56922	2.51933										11250	4.58243	-0.0400018	-0.18223	-0.217787	0.0488911	-0.0755589	-0.324459	-0.360016
[DTPMP]/µM	12500	0.723372	0.77326	0.498878	0.648541	0.798204	0.473934	0.648541	0.698429	1.09753	0.873036									[DTPMP]/µM	22500	1.4534	0.0311125	-0.128895	-0.235566	-0.0222232	-0.253345	-0.324459	0.0844482
									[TPEN]/µM																				[TPEN] /µM
		0	19.5312	39.0625	78.125	156.25	312.5	625	1250				TPEN MIC	625		FIC 1	0.5625					0	6.25	12.5	25	50	100	200	400		TPEN MIC	400		FIC 1	0.515625
	0	100	99.8447	87.698	69.4781	51.1494	39.0649	0.83877	0.124262				DTPMP MIC	31250		FIC 2	0.3125				0	100	100.588	98.5214	82.6388	80.9535	58.8068	37.6935	3.92496		DTPMP MIC	22500		FIC 2	0.53125
	1953.12	74.1379	71.7304	38.2262	14.9581	0.170861	0.761106	-0.155328	-0.124262							FIC 3	0.25				351.562	94.5309	93.4975	81.9392	42.2405	28.0431	11.763	3.94086	-0.0814802					FIC 3	0.3125
	3906.25	58.5275	66.5579	33.0227	0.27959	-0.372787	-0.434918	0.0465983	-0.310655				FIC	0.125		FIC 4	0.375				703.125	87.2335	85.8821	73.1155	42.5744	28.9493	15.0063	3.62289	0.872434		FIC	0.14		FIC 4	0.375
	7812.5	47.173	45.0606	10.1274	-0.108729	0.419385	0.295123	-0.201926	-0.217459				MEAN FIC	0.515625		FIC 5	0.5625				1406.25	74.0058	72.2252	69.443	39.6013	22.8602	3.30491	2.06483	-0.160973		MEAN FIC	0.560268		FIC 5	0.5
	15625	18.1267	16.9618	0.310655	-0.45045	-0.0776639	-0.295123	-0.217459	-0.388319							FIC 6	1.03125				2812.5	51.0006	62.1614	61.4778	39.029	20.2846	3.92496	1.01552	0.602158					FIC 6	0.625
	31250	0.652377	0.232992	0.108729	-0.170861	0.341721	-0.186393	-0.248524	0.217459												5625	39.3311	45.293	53.2582	32.4947	11.4132	0.1411	0.315984	0.315984					FIC 7	1.0625
	62500	-0.0465983	-0.0621311	-0.217459	-0.186393	-0.403852	-0.232992	-0.139795	-0.27959												11250	27.9636	22.3355	15.674	28.9811	6.07127	0.554463	-0.0814802	1.12681
[DTPMP]/µM	125000	-0.27959	-0.264057	-0.232992	0.823237	-0.0931966	0.0155328	0.636844	-0.248524											[DTPMP]/µM	22500	9.26688	16.4053	11.604	3.4957	0.0934041	0.0139112	0.0457084	0.220593

## Sheet: EDTA combinations
									[GLDA] /µM																		[GLDA] /µM
		0	1953.12	3906.25	7812.5	15625	31250	62500	125000		GLDA MIC	125000		FIC 1	1.03125					0	1953.12	3906.25	7812.5	15625	31250	62500	125000		GLDA MIC	31250		FIC 1	0.53125
	0	100	105.218	101.462	101.869	96.8389	81.8661	41.0435	4.80965		EDTA MIC	62500		FIC 2	1.0625				0	100	98.9421	96.4683	90.9348	59.4589	0.217679	3.79819	4.28644		EDTA MIC	25000		FIC 2	0.5625
	1953.12	77.6852	78.3651	78.739	78.8239	74.4392	44.7485	31.3562	0.509857					FIC 3	0.625				781.25	79.4446	81.3162	76.7267	41.654	-0.384498	-0.384498	3.35876	5.24667					FIC 3	0.375
	3906.25	80.2005	79.4358	77.9062	78.1101	70.7852	39.9218	33.9225	0.101971		FIC	0.25		FIC 4	0.75				1562.5	73.7972	75.1317	68.0358	35.2741	-0.400773	-0.563524	3.37504	3.50524		FIC	0.16		FIC 4	0.5
	7812.5	63.7661	65.4827	69.1027	66.5704	61.9477	32.036	1.58056	0.373895		MEAN FIC	0.883681		FIC 5	0.75				3125	56.0248	57.6523	60.3865	8.4203	-0.465873	-0.628624	2.28461	3.00071		MEAN FIC	0.609375		FIC 5	0.625
	15625	49.8131	55.6424	55.9993	52.0904	45.2753	17.828	0.237933	0.0169952					FIC 6	0.625				6250	47.6757	48.0175	36.2181	-0.547248	-0.465873	-0.791374	2.72404	3.21229					FIC 6	1.0625
	31250	36.9816	42.4881	35.69	19.6125	2.73623	0.271924	1.46159	0.135962					FIC 7	1.0625				12500	28.2433	16.7694	-0.238023	-0.417048	-0.205472	-0.775099	4.18879	2.43109
	62500	0.118967	0.475867	3.78994	0.305914	0.0339905	0.475867	0.135962	0.288919					FIC 8	1.03125				25000	-0.661174	-0.644899	-0.286848	-0.677449	-0.042722	-0.758824	3.86329	1.63361
[EDTA]/µM	125000	0	0.169952	0.169952	1.01971	0.441876	0.0339905	0.152957	0					FIC 9	1.01562			[EDTA]/µM	50000	-0.335673	-0.628624	-0.596074	-0.742549	0.0223782	-0.742549	3.70054	3.87956
									HBED (µM)																		HBED (µM)
		0	39.0625	78.125	156.25	312.5	625	1250	2500		HBED MIC	1250		FIC 1	0.53125					0	156.25	312.5	625	1250	2500	5000	10000		HBED MIC	5000		FIC 1	0.53125
	0	100	100.603	97.6326	92.747	78.5728	14.4871	1.32318	-0.0188487		EDTA MIC	25000		FIC 2	0.5625				0	100	98.6129	103.902	99.4636	79.2301	27.4257	-0.409201	0.182638		EDTA MIC	25000		FIC 2	0.5625
	781.25	76.6125	69.2992	78.7688	55.8789	41.7198	6.6913	0.644626	-0.727561					FIC 3	0.625				781.25	83.7059	98.095	91.8252	75.8456	50.5444	0.275113	-0.612646	-0.538666					FIC 3	0.625
	1562.5	74.1396	65.0771	63.0414	60.4328	33.6827	5.95243	-0.109323	-0.501376		FIC	1		FIC 4	1.25				1562.5	87.9783	87.183	76.7703	64.8411	29.6081	1.0519	-0.631141	-0.538666		FIC	0.75		FIC 4	0.75
	3125	41.4634	51.6568	42.0063	36.8643	22.3734	6.48019	-0.380744	-0.456139		MEAN FIC	0.9375		FIC 5	1				3125	67.7818	62.3072	49.2128	32.105	17.2165	1.69923	-0.686626	-0.168767		MEAN FIC	0.804688		FIC 5	0.75
	6250	17.7894	14.6982	21.0012	13.7633	12.7983	9.57138	1.0216	0.403363					FIC 6	1.25				6250	48.473	26.464	36.3218	33.1962	17.9563	1.77321	-0.538666	-0.520171					FIC 6	1.125
	12500	11.4864	10.265	9.79756	9.58646	10.5968	6.64606	2.03189	-0.109323					FIC 7	1.125				12500	23.5788	32.031	18.6591	21.7478	6.82233	1.88418	-0.279736	1.58826					FIC 7	1.0625
	25000	0.644626	0.614468	0.433521	1.3081	4.30882	4.45961	3.26837	0.0565462					FIC 8	1.0625				25000	-0.575656	-0.631141	-0.705121	-0.575656	-0.464686	-0.538666	-0.224252	2.79043					FIC 8	1.03125
EDTA (µM)	50000	-0.365665	-0.471218	-0.697403	-0.74264	-0.802955	-0.606929	-0.275191	-0.622008					FIC 9	1.03125			EDTA (µM)	50000	-0.242747	-0.520171	-0.557161	-0.594151	-0.705121	-0.631141	0.275113	2.97538
									[MGDA] /µM																		MGDA (µM)
		0	1953.12	3906.25	7812.5	15625	31250	62500	125000		MGDA MIC	31250		FIC 1	0.53125					0	1953	3906	7813	15625	31250	62500	125000		MGDA MIC	31250		FIC 1	0.53124
	0	100	100.971	98.7632	89.9957	70.0341	-0.105679	-0.0117421	0.0978512		EDTA MIC	25000		FIC 2	0.5625				0	100	102	100	92	52	0	0	3		EDTA MIC	25000		FIC 2	0.56252
	781.25	75.7486	84.3438	76.0773	62.6287	0.34835	-0.215273	-0.168304	-0.0430545					FIC 3	0.625				781	69	89	59	46	9	0	0	0					FIC 3	0.625
	1562.5	72.8522	72.1007	64.6953	51.3719	-0.293554	0.113507	-0.262241	-0.152648		FIC	0.16		FIC 4	0.5				1563	71	66	60	48	0	1	0	0		FIC	0.16		FIC 4	0.500016
	3125	49.7593	55.9748	57.5717	31.8486	-0.168304	0.113507	-0.18396	-0.0900231		MEAN FIC	0.651042		FIC 5	0.625				3125	49	55	45	36	0	0	0	0		MEAN FIC	0.651044		FIC 5	0.624992
	6250	23.7544	32.24	39.4105	0.442287	0.129164	-0.105679	0.0195702	-0.0900231					FIC 6	1.0625				6250	30	47	32	6	0	0	0	0					FIC 6	1.0625
	12500	27.0735	20.9049	0.395319	0.223101	0.0195702	0.00391405	0.0352264	-0.136992										12500	27	20	7	0	0	0	0	0
	25000	0.160476	0.00391405	-0.0743669	-0.0273983	0.0508826	0.00391405	-0.0117421	-0.18396										25000	0	0	0	0	0	0	0	0
[EDTA]/µM	50000	-0.0430545	-0.0117421	0.0195702	-0.199616	0.082195	0.4736	0.00391405	-0.121335									EDTA (µM)	50000	0	0	0	0	0	0	0	0
									[PO] /µM																		[PO] /µM
		0	3.90625	7.8125	15.625	31.25	62.5	125	250		PO MIC	125		FIC 1	0.515625					0	2.34375	4.6875	9.375	18.75	37.5	75	150		PO MIC	75		FIC 1	0.53125
	0	100	104.84	104.71	104.093	101.576	55.6729	5.80687	-0.105579		EDTA MIC	31250		FIC 2	0.265625				0	100	101.182	99.0607	97.5545	95.4814	54.4579	0.720706	0.267228		EDTA MIC	25000		FIC 2	0.28125
	488.281	86.3396	79.5338	63.4695	64.0218	2.50954	-0.414196	-0.349224	-0.138065					FIC 3	0.28125				781.25	57.1949	54.0854	56.207	5.30407	1.07701	0.0404891	0.44538	0.283424					FIC 3	0.15625
	976.563	62.365	59.9935	62.8848	27.5887	-0.105579	-0.430439	-0.414196	0.105579		FIC	0.05		FIC 4	0.1875				1562.5	43.0237	56.5147	44.6271	2.11353	0.396793	0.0728804	0.0566848	-0.00809782		FIC	0.16		FIC 4	0.1875
	1953.12	58.0768	49.3543	44.5951	7.43117	0.138065	-0.365467	-0.268009	-0.203037		MEAN FIC	0.371094		FIC 5	0.25				3125	27.8484	25.079	30.213	1.36853	0.153859	-0.0728804	-0.0566848	-0.089076		MEAN FIC	0.421875		FIC 5	0.25
	3906.25	24.5675	26.0294	29.4242	2.13595	-0.349224	-0.316738	-0.268009	-0.170551					FIC 6	0.375				6250	15.151	18.4873	13.9202	1.28755	0.121467	0.412989	-0.0728804	0.0404891					FIC 6	0.375
	7812.5	20.8804	11.2158	13.2299	1.0964	-0.349224	-0.316738	-0.268009	-0.446682					FIC 7	0.5625				12500	11.9119	10.4705	7.29614	1.04462	-0.089076	0.0242935	0.0566848	0.18625					FIC 7	0.5625
	15625	11.3132	9.05547	9.36409	0.235523	-0.332981	0.576626	-0.349224	-0.268009					FIC 8	0.53125				25000	0.429185	0.00809782	0.412989	0.105272	-0.0404891	0.283424	0.202446	0.0566848					FIC 8	1.03125
	31250	3.24048	3.14302	0.982701	-0.251766	-0.268009	-0.284252	0.38171	-0.138065									[EDTA]/µM	50000	0.607337	0.412989	-0.105272	0.0728804	0.089076	0.218641	0.283424	0.137663
	62500	-0.0893365	-0.268009	-0.170551	-0.21928	0.0081215	-0.251766	-0.0893365	-0.0243645
[EDTA]/µM	125000	-0.332981	-0.251766	-0.251766	-0.21928	-0.316738	-0.0893365	-0.235523	-0.21928
									[TPEN] /µM																		TPEN (µM)
		0	6.25	12.5	25	50	100	200	400		TPEN MIC	200		FIC 1	2.03125					0	6.25	12.5	25	50	100	200	400		TPEN MIC	400		FIC 1	1.25
	0	100	113.173	99.8095	97.6594	60.4817	22.542	8.22617	-0.0204123		EDTA MIC	25000		FIC 2	1.0625				0	100	99.482	100.518	88.0072	82.5602	58.2136	44.7453	4.87403		EDTA MIC	25000		FIC 2	1
	781.25	72.7836	85.7114	70.824	54.4125	35.1977	15.8468	10.3763	1.12268					FIC 3	1.125				781.25	71.1169	81.069	78.3533	73.6755	62.1066	51.3225	37.3205	22.1568					FIC 3	0.75
	1562.5	65.2718	61.5704	59.5019	43.1993	24.8282	13.0435	9.31483	0.714432		FIC	0.75		FIC 4	1.25				1562.5	76.5638	74.3191	72.8593	71.8546	62.7188	51.7149	39.7379	18.6406		FIC	0.75		FIC 4	1.125
	3125	43.1449	42.2195	35.7148	25.808	17.5342	11.601	6.81091	0.306185		MEAN FIC	1.15972		FIC 5	1				3125	69.5157	65.4658	62.1851	60.6781	50.726	46.0953	32.9566	10.839		MEAN FIC	1.03348		FIC 5	1.0625
	6250	21.8072	23.9301	17.6975	15.5202	13.0707	10.4851	4.08927	0.850514					FIC 6	0.75				6250	62.4205	58.1979	56.4712	54.4934	52.9393	44.1488	20.8539	0.777019					FIC 6	1.03125
	12500	14.5948	12.7441	11.4377	10.7029	8.57998	5.06906	0.333401	0.632782					FIC 7	1.125				12500	56.7695	58.4962	54.6032	48.5284	38.796	8.71988	0.321796	0.102033					FIC 7	1.01562
	25000	0.142886	-0.537525	-0.918555	-0.183711	-0.755256	2.83731	-0.836905	-0.537525					FIC 8	1.0625				25000	0.41598	0.0392434	0.102033	-0.0392434	0.00784868	-0.0549407	0.00784868	0.0392434
[EDTA]/µM	50000	-0.0748452	-0.72804	-1.02742	-0.945771	-0.700823	-0.918555	-1.02742	-0.836905					FIC 9	1.03125			EDTA (µM)	50000	0.196217	-0.11773	0.023546	0.149125	0.274704	0.321796	-0.149125	-0.11773

## Sheet: GLDA combinations
									[HBED] /µM																			HBED (µM)
		0	156.25	312.5	625	1250	2500	5000	10000			HBED MIC	5000		FIC 1	1.0625					0	156.25	312.5	625	1250	2500	5000	10000		HBED MIC	5000		FIC 1	1.0625
	0	100	115.467	115.973	109.883	65.3447	13.1087	3.08068	0.00903424			GLDA MIC	31250		FIC 2	1.125				0	100	98.612	96.4031	94.2986	87.2987	46.404	2.36003	-0.639913		GLDA MIC	31250		FIC 2	1.125
	1953.12	106.631	115.647	112.684	102.746	85.6175	17.5174	4.65263	0.605294						FIC 3	1.25				1953.12	94.6419	97.5523	94.3285	91.0151	83.657	59.1799	5.50923	-0.520513					FIC 3	2.25
	3906.25	87.6954	92.339	102.62	89.8455	90.1346	23.1728	6.42334	0.243924			FIC	0.56		FIC 4	1				3906.25	87.1793	92.4927	89.1942	87.3435	83.9107	56.8963	8.06142	0.837671		FIC	1		FIC 4	1.5
	7812.5	78.2817	38.0613	52.5341	44.7647	43.2288	19.3604	5.37537	1.36417			MEAN FIC	0.925781		FIC 5	0.75				7812.5	83.3137	76.9258	84.3436	79.2392	65.2096	47.3592	15.1956	1.10632		MEAN FIC	1.26736		FIC 5	1
	15625	69.4823	20.9143	9.40464	5.39344	4.83332	9.36851	5.10435	1.45451						FIC 6	0.625				15625	43.3891	33.0012	21.5537	16.121	11.33	9.2405	6.31518	2.73316					FIC 6	1.25
	31250	-0.29813	-0.352335	-0.424609	-0.460746	-0.424609	-0.496883	-0.370404	0.189719						FIC 7	0.5625				31250	1.13617	4.53909	2.46451	0.703345	3.59881	-0.326486	1.49438	-0.281711					FIC 7	1.125
	62500	4.21899	4.76104	6.17039	4.11058	5.66447	4.38161	5.08628	4.70684						FIC 8	1.03125				62500	5.0764	7.79277	3.76299	1.95705	3.86747	3.59881	4.64357	1.82273					FIC 8	1.0625
[GLDA]/µM	125000	7.92303	6.71244	4.20092	9.13362	7.74234	2.9542	10.9947	19.3423										GLDA (µM)	125000	8.19574	3.06151	1.82273	1.88243	2.19585	-0.430962	3.98687	21.688					FIC 9	1.03125
									[MGDA] /µM																			MGDA (µM)
		0	1953.12	3906.25	7812.5	15625	31250	62500	125000			MGDA MIC	31250		FIC 1	1.0625					0	1953.12	3906.25	7812.5	15625	31250	62500	125000
	0	100	102.47	98.7648	88.9156	69.939	-1.97305	-1.94097	-1.49182			GLDA MIC	31250		FIC 2	0.625				0	100	102.5	113.75	97.3958	43.6875	-4.52083	-5.4375	-5.3125		MGDA MIC	31250		FIC 1	1.0625
	1953.12	96.3587	95.8133	93.5675	86.2849	41.7228	-2.05326	-1.73244	-2.24575						FIC 3	0.75				1953.12	85.5	73.8125	73.0417	61.25	34.25	-4.77083	-5.33333	-5.20833		GLDA MIC	31250		FIC 2	1.125
	3906.25	90.5999	91.1453	89.8781	60.2823	7.28264	-1.65223	-1.89285	-2.18158			FIC	0.25		FIC 4	0.75				3906.25	93.0833	70.8958	72.9167	57.1458	27.75	-5.0625	-4.72917	-2.52083					FIC 3	0.75
	7812.5	86.0122	71.1742	67.3564	15.5759	-1.66827	-1.2512	-2.24575	-1.8768			MEAN FIC	0.8125		FIC 5	0.625				7812.5	85.625	69.7917	58.6667	34.2708	3.41667	-4.47917	-4.39583	-3.25		FIC	0.38		FIC 4	0.75
	15625	25.9705	13.5547	-2.11742	-2.24575	-1.66827	-1.98909	-2.37408	-2.37408						FIC 6	1.0625				15625	30.6667	16.5	8.625	-2.1875	-2.89583	-2.0625	-1.8125	0.166667		MEAN FIC	0.895833		FIC 5	0.625
	31250	-0.561437	1.26724	-1.82868	-0.384986	1.86076	-0.834135	-1.2512	-2.4222											31250	4.02083	1.85417	1.6875	-1.14583	3.22917	4	-1.25	3.04167					FIC 6	1.0625
	62500	2.21367	4.4915	0.850176	3.81777	4.04235	-0.176452	3.75361	0.368944											62500	6.375	6.3125	6	2.70833	4.75	1.64583	1.29167	2.29167
[GLDA]/µM	125000	1.42765	1.92493	6.48059	1.05871	1.26724	4.97273	0.593519	0.561437										GLDA (µM)	125000	-2.77083	-3.10417	-2.10417	4.58333	0.125	-2.16667	-1.52083	1.89583
										[PO] /µM																		[PO] /µM
		0	0.976562	1.95312	3.90625	7.8125	15.625	31.25	62.5	125		PO MIC	125		FIC 1	1.01562					0	2.34375	4.6875	9.375	18.75	37.5	75	150		PO MIC	75		FIC 1	1.0625
	0	100	99.1351	98.8713	99.6042	99.9707	101.803	102.727	50.0715	0.436105		GLDA MIC	125000		FIC 2	1.03125				0	100	104.307	137.133	136.539	127.508	75.6405	0.3342	-0.02228		GLDA MIC	31250		FIC 2	1.125
	1953.12	102.536	102.345	101.569	103.166	102.961	102.609	102.375	63.763	0.0842892					FIC 3	1.0625				1953.12	95.0687	100.475	102.852	104.634	111.972	83.6911	0.274786	0.809506					FIC 3	1.25
	3906.25	101.818	101.085	100.689	103.21	102.008	100.396	102.155	56.6387	0.304174		FIC	0.75		FIC 4	1.125				3906.25	93.524	97.5343	96.3758	97.5641	102.584	88.6521	1.10657	0.00742666		FIC	2		FIC 4	1.5
	7812.5	102.038	101.407	100.674	101.979	101.451	99.6775	103.679	52.9153	0.480082		MEAN FIC	1.03971		FIC 5	1.25				7812.5	94.3854	96.5243	95.0984	87.4638	91.0583	73.8879	1.19569	-0.1114		MEAN FIC	1.21181		FIC 5	1.5
	15625	97.9771	98.065	96.9509	96.5258	98.6514	97.5519	106.025	63.9096	2.73757					FIC 6	1				15625	56.3015	64.0253	79.1459	68.7486	42.2503	35.2098	1.04716	1.76012					FIC 6	1.25
	31250	79.7852	78.8178	81.1339	78.334	82.5851	86.6603	86.8509	56.4335	2.12189					FIC 7	0.75				31250	0.0371333	0.0371333	-0.0816933	-0.259933	-0.37876	-0.349053	0.779799	-0.20052					FIC 7	1.125
	62500	43.1084	25.1658	25.7229	29.9593	37.0103	28.7866	8.32264	3.86631	4.15949					FIC 8	1.125				62500	5.14668	13.1378	9.24619	6.09729	8.35499	5.38433	14.9796	8.44411					FIC 8	1.0625
[GLDA]/µM	125000	3.52915	3.73438	3.38256	3.77836	3.32393	3.70506	3.22131	3.192	3.23597					FIC 9	1.0625			[GLDA]/µM	125000	0.0371333	4.55254	0.898626	6.75084	1.90865	0.393613	12.811	2.02748					FIC 9	1.03125
															FIC 10	1.03125
															FIC 11	1.01562
															FIC 12	1.00781
									[TPEN] /µM																			TPEN (µM)
		0	6.25	12.5	25	50	100	200	400			TPEN MIC	200		FIC 1	2.0625					0	6.25	12.5	25	50	100	200	400		TPEN MIC	200		FIC 1	2.0625
	0	100	86.1047	94.3042	111.579	57.8969	18.0054	8.84623	-0.459003			GLDA MIC	31250		FIC 2	2.125				0	100	94.9204	99.5767	91.8476	88.1163	46.1472	8.20726	-1.05824		GLDA MIC	31250		FIC 2	2.125
	1953.12	79.1988	88.5249	90.6322	123.743	64.3438	20.5508	11.183	4.50657						FIC 3	2.25				1953.12	97.9776	98.6831	94.842	91.0481	79.2741	58.0466	22.1133	4.3192					FIC 3	2.25
	3906.25	74.3793	69.7267	75.4016	74.2124	71.0411	32.4849	17.1291	8.4081			FIC	1		FIC 4	1.5				3906.25	94.7323	93.1175	87.9125	96.1433	87.7714	74.8373	42.8863	6.01239		FIC	1		FIC 4	1.5
	7812.5	77.0499	87.5861	84.54	65.7626	50.9076	36.9706	16.086	2.54538			MEAN FIC	1.48958		FIC 5	1				7812.5	85.1532	87.2384	84.0715	88.8061	70.7298	36.4898	20.9846	4.67978		MEAN FIC	1.48958		FIC 5	1
	15625	74.4419	65.0532	47.632	43.4801	39.9958	0.396411	1.83601	1.06405						FIC 6	1.25				15625	34.8593	39.688	17.3944	18.4761	21.3608	0.791722	-0.838755	-0.964177					FIC 6	1.25
	31250	4.15189	3.67202	4.88212	2.62883	4.71521	3.3382	2.00292	1.35614						FIC 7	1.125				31250	1.48154	0.666301	0.0235165	-0.917144	0.697656	0.148938	3.31583	-0.729012					FIC 7	1.125
	62500	8.74192	7.23972	10.0146	12.7478	4.63175	14.1665	4.0893	7.23972						FIC 8	1.0625				62500	1.66967	2.72008	1.18366	1.26205	3.00227	2.82982	3.80183	0.713334					FIC 8	1.0625
[GLDA]/µM	125000	7.99082	8.24119	6.63468	17.5464	9.76424	7.23972	6.30086	9.28437						FIC 9	1.03125			GLDA (µM)	125000	-0.760367	-0.384103	0.509524	0.634946	1.40315	-0.838755	-0.948499	0.399781					FIC 9	1.03125

## Sheet: HBED combinations
									[MGDA] /µM																			[MGDA] /µM
		0	1953.12	3906.25	7812.5	15625	31250	62500	125000			MGDA MIC	31250		FIC 1	1.01562					0	1953.12	3906.25	7812.5	15625	31250	62500	125000		MGDA MIC	31250		FIC 1	1.03125
	0	100	92.5653	92.3419	112.391	118.648	2.88195	2.41475	3.63355			HBED MIC	5000		FIC 2	1.03125				0	100	97.9688	95.9841	91.0534	71.9973	-0.18025	-0.273282	-0.288788		HBED MIC	5000		FIC 2	1.0625
	78.125	135	126.184	128.5	126.57	115.702	2.57725	1.78503	3.73511						FIC 3	1.0625				156.25	97.8758	96.4028	93.7048	87.5492	71.7802	-0.0407016	-0.319798	-0.397325					FIC 3	1.125
	156.25	132.664	115.032	124.965	118.201	111.315	2.41475	1.82566	3.26791			FIC	1		FIC 4	1.125				312.5	95.798	93.7823	89.9835	80.2461	42.7386	-0.304293	-0.428336	-0.428336		FIC	2		FIC 4	1.25
	312.5	127.971	130.165	116.596	108.755	103.23	4.20232	1.90691	2.94289			MEAN FIC	1.10243		FIC 5	1.25				625	96.4958	92.79	88.9447	76.99	33.668	-0.319798	-0.490358	-0.273282		MEAN FIC	1.39062		FIC 5	1.5
	625	119.176	121.268	93.0732	87.3651	63.6798	0.972501	2.31318	2.25224						FIC 6	1				1250	85.4715	85.4404	83.1301	72.2919	15.4027	0.331427	-0.38182	-0.490358					FIC 6	2
	1250	71.2769	62.3188	66.4627	51.248	28.9033	0.850621	2.8007	2.23193						FIC 7	1.25				2500	45.8397	52.2434	55.2515	52.9877	19.7907	-0.257777	-0.319798	-0.428336					FIC 7	2.5
	2500	28.3142	22.139	15.5575	12.8761	2.00848	0.870934	3.38979	2.61788						FIC 8	1.125				5000	3.95969	4.71945	6.44055	5.57225	12.7512	-0.319798	0.114352	-0.304293					FIC 8	1.25
[HBED]/µM	5000	4.56796	3.69449	3.28822	0.363101	1.84597	1.39908	3.63355	2.98352						FIC 9	1.0625			[HBED]/µM	10000	0.0523307	0.0833414	0.610524	0.284911	1.6959	0.0833414	0.191879	-0.149239					FIC 9	1.125
																																	FIC 10	1.0625
										[PO] /µM																		[PO] /µM
		0	0.976562	1.95312	3.90625	7.8125	15.625	31.25	62.5	125		PO MIC	125		FIC 1	1.01562					0	2.34375	4.6875	9.375	18.75	37.5	75	150		PO MIC	75		FIC 1	1.03125
	0	100	106.275	118.801	114.548	104.959	107.051	115.981	33.96	0.423032		HBED MIC	5000		FIC 2	1.03125				0	100	114.694	139.484	139.561	133.395	121.322	0.866996	-0.0834885		HBED MIC	5000		FIC 2	1.0625
	78.125	103.666	110.693	112.127	114.148	106.557	104.207	95.6992	6.88602	0.517039					FIC 3	0.5625				156.25	142.13	142.566	146.291	140.794	116.133	41.0442	-0.134866	-0.648642					FIC 3	1.125
	156.25	103.173	106.863	108.061	109.189	99.859	103.431	63.6898	10.9753	0.822562		FIC	1.5		FIC 4	0.625				312.5	137.12	139.381	146.805	119.806	102.851	24.2181	1.58628	-0.494509		FIC	1		FIC 4	1.25
	312.5	94.2656	103.502	109.636	106.369	104.865	98.2139	43.2667	6.604	0.775558		MEAN FIC	0.919922		FIC 5	0.75				625	129.362	139.201	129.671	115.182	45.437	17.1023	1.0982	-0.494509		MEAN FIC	1.10417		FIC 5	1
	625	96.8273	94.5946	104.841	114.407	100.776	73.9365	30.4113	7.26204	2.44418					FIC 6	1				1250	101.798	120.757	100.283	53.5547	44.1012	9.52412	-0.0834885	-0.443131					FIC 6	1.25
	1250	76.0517	57.7673	88.8367	90.8108	77.0388	43.5018	23.5723	4.95887	2.02115					FIC 7	1.25				2500	47.2609	75.9039	46.7215	29.5871	13.0178	3.6157	0.301843	-0.597264					FIC 7	1.125
	2500	36.2162	50.9988	35.1116	57.6733	38.0729	19.859	9.82374	6.55699	4.44183					FIC 8	1.125				5000	3.87258	4.79738	7.23781	2.58814	1.38077	0.661486	0.404598	-0.494509					FIC 8	1.0625
[HBED]/µM	5000	7.21504	9.58872	10.6463	12.832	9.51821	5.68743	4.58284	3.45476	3.19624									[HBED]/µM	10000	0.0963329	0.0192666	1.38077	-0.186244	0.250466	1.14957	-0.417443	-0.417443					FIC 9	1.03125
									[TPEN] /µM																			TPEN (µM)
		0	6.25	12.5	25	50	100	200	400			TPEN MIC	400		FIC 1	0.53125					0	6.25	12.5	25	50	100	200	400		TPEN MIC	400		FIC 1	1.03125
	0	100	98.2739	100.764	90.3462	82.6323	37.1737	12.1227	-0.189029			HBED MIC	5000		FIC 2	0.28125				0	100	111.545	95.4189	98.2258	56.4397	21.4856	10.6551	0.804343		HBED MIC	5000		FIC 2	0.5625
	156.25	99.2362	102.734	97.6476	73.5436	46.0638	7.96785	7.67762	3.37006						FIC 3	0.5625				156.25	109.401	127.381	131.273	49.6342	27.9733	13.2501	9.62232	3.50535					FIC 3	0.625
	312.5	97.5713	101.466	95.3869	66.9753	20.081	10.7021	4.92811	1.78145			FIC	0.09		FIC 4	0.375				312.5	118.934	123.488	114.22	38.7243	17.5929	11.8732	8.45718	1.99596		FIC	0.125		FIC 4	0.5
	625	95.6008	99.1751	93.1873	21.914	8.82325	6.25704	3.41588	0.315048			MEAN FIC	0.546875		FIC 5	0.25				625	92.3736	105.137	101.271	20.7176	13.1972	10.0195	6.52411	0.724902		MEAN FIC	0.744141		FIC 5	0.625
	1250	83.0752	91.9501	82.4337	9.37315	5.95154	3.41588	0.92605	0.528898						FIC 6	0.3125				1250	59.9616	65.7079	55.0892	11.1847	9.14568	6.17987	2.44613	0.804343					FIC 6	0.5625
	2500	25.9466	45.4223	32.6065	1.17045	-0.0821034	-0.219579	-0.234854	-0.234854						FIC 7	0.5625				2500	18.202	24.266	18.5462	2.34021	0.460097	1.54579	0.248254	0.0893714					FIC 7	1.03125
	5000	1.61343	0.971875	0.819124	-0.234854	-0.448704	-0.509805	-0.448704	-0.280679						FIC 8	1.03125				5000	3.74367	2.94926	2.23429	0.248254	0.566019	0.0893714	-0.0959915	0.115852					FIC 8	1.01562
[HBED]/µM	10000	0.0706471	-0.570905	-0.49453	-0.479255	-0.448704	-0.49453	-0.433429	-0.448704						FIC 9	1.01562			HBED (µM)	10000	0.61898	0.248254	0.168813	0.195293	0.513058	-0.0959915	-0.122472	-0.175433

## Sheet: MGDA combinations
									[PO] /µM																		[PO] /µM
		0	0.976562	1.95312	3.90625	7.8125	15.625	31.25	62.5		PO MIC	62.5		FIC 1	1.03125					0	2.34375	4.6875	9.375	18.75	37.5	75	150		PO MIC	75		FIC 1	1.0625
	0	100	111.545	109.944	110.057	105.744	95.7811	87.7955	-0.649779		MGDA MIC	62500		FIC 2	1.0625				0	100	100.776	102.375	106.271	98.8127	63.1188	0.376727	0.0723011		MGDA MIC	31250		FIC 2	1.125
	1953.12	101.582	114.446	121.64	118.024	111.997	115.162	91.0161	-1.32781					FIC 3	1.125				1953.12	100.67	99.863	104.582	105.723	97.6559	70.212	0.422391	0.011416					FIC 3	1.25
	3906.25	110.057	123.147	123.053	123.298	121.622	119.531	79.5273	-0.16009		FIC	1		FIC 4	1.25				3906.25	97.4124	98.417	100.807	102.801	94.7334	71.521	0.468054	0.224514		FIC	2		FIC 4	1.5
	7812.5	120.887	126.669	121.132	125.181	119.625	95.913	68.4904	0.0659196		MEAN FIC	1.09531		FIC 5	1				7812.5	89.132	90.9281	96.2099	94.3986	81.9628	61.6576	0.30062	0.0418585		MEAN FIC	1.21181		FIC 5	1.5
	15625	116.781	117.572	117.761	118.401	120.51	112.092	69.451	5.00047					FIC 6	1.25				15625	70.1206	77.9139	60.1202	60.0289	65.8434	27.3336	0.361505	0.011416					FIC 6	1.25
	31250	43.0455	68.4151	85.7049	74.6492	68.0573	59.5442	6.67671	5.09464					FIC 7	1.125				31250	-0.0494692	-0.171239	-0.125576	-0.0494692	-0.095133	-0.110354	-0.140797	-0.0494692					FIC 7	1.125
	62500	7.50541	6.90272	6.73321	6.63904	6.75205	6.58254	6.26236	6.56371					FIC 8	1.0625				62500	0.0418585	-0.216903	-0.156018	-0.171239	-0.232125	-0.186461	-0.0190266	0.0570798					FIC 8	1.0625
[MGDA]/µM	125000	3.15472	3.32423	3.49374	3.56907	3.77625	3.98343	3.94576	4.26594					FIC 9	1.03125			[MGDA]/µM	125000	0.77248	-0.0646904	-0.0494692	-0.0646904	-0.186461	-0.156018	-0.0646904	-0.125576					FIC 9	1.03125
														FIC 10	1.01562
									[TPEN] /µM																		TPEN (µM)
		0	6.25	12.5	25	50	100	200	400		TPEN MIC	200		FIC 1	2.03125					0	6.25	12.5	25	50	100	200	400		TPEN MIC	400		FIC 1	1.25
	0	100	104.791	101.984	104.221	62.9399	18.873	8.17285	-0.45903		MGDA MIC	62500		FIC 2	2.0625				0	100	98.1424	96.7301	91.9403	83.2511	56.5696	28.8288	-0.0940301		MGDA MIC	31250		FIC 2	1
	1953.12	116.546	94.0273	129.378	123.532	50.6991	19.5273	10.6632	4.54282					FIC 3	2.125				1953.12	99.5087	98.9561	96.5151	92.1859	81.7006	61.6971	39.8822	10.0075					FIC 3	1.25
	3906.25	86.5984	72.8803	130.222	127.521	85.6909	24.719	12.8159	5.04933		FIC	0.75		FIC 4	1.25				3906.25	98.5262	96.4844	94.8111	94.7957	83.113	65.0899	47.5888	15.964		FIC	1		FIC 4	1.125
	7812.5	72.6903	79.8238	76.8269	128.66	110.658	42.2994	15.6651	6.42115		MEAN FIC	1.38194		FIC 5	1				7812.5	91.142	86.1219	91.5258	95.4866	87.1352	76.8801	51.9487	6.89106		MEAN FIC	1.10491		FIC 5	1.0625
	15625	73.9355	75.6239	79.3595	61.3993	51.0157	37.9307	6.84324	1.65145					FIC 6	0.75				15625	67.8993	71.0618	70.5398	49.6613	47.3432	28.6907	3.25267	0.213007					FIC 6	1.03125
	31250	58.5079	53.3583	57.4949	34.7227	6.44225	-0.374611	-0.754498	-0.585659					FIC 7	1.125				31250	5.75502	1.27228	0.0901921	0.120896	-0.216845	-0.201493	-0.293604	-0.124734					FIC 7	1.01562
	62500	-0.100248	-0.606764	-0.775603	-0.691183	-0.838917	-0.838917	-0.965546	-0.860022					FIC 8	1.0625				62500	-0.155437	-0.33966	-0.324308	-0.124734	-0.324308	0.0441366	-0.0940301	-0.155437
[MGDA]/µM	125000	-0.311296	-0.860022	-1.02886	-0.670079	-0.965546	0.617317	-0.965546	-0.923337					FIC 9	1.03125			MGDA (µM)	125000	-0.0940301	-0.385715	-0.324308	0.151599	-0.293604	-0.0940301	-0.33966	-0.308956

[truncated: 1 more sheets: PO combinations]
