# Supplementary material for: Insights into the Antibacterial Mechanism of Action of Chelating Agents by Selective Deprivation of Iron, Manganese, and Zinc
Source: Appl Environ Microbiol. 2022 Jan 25;88(2):e01641-21. doi: 10.1128/AEM.01641-21 (PMC8788741; doi:10.1128/AEM.01641-21)
Supplement: Supplemental file 2 — Data Set File S2. Download AEM.01641-21-s0003.xlsx, XLSX file, 0.9 MB [file aem.01641-21-s0003.xlsx]

## Sheet: PO Keio
A600nm control	A600nm 27 µM PO	% growth	Mutant		A600nm control	A600nm 34 µM PO	% growth	Mutant
0.9722	0.5834	60.0082	ligB		0.9801	0.4864	49.6276	lpp
0.8885	0.5417	60.9679	fepD		1.0112	0.5388	53.2832	tonB
0.9634	0.593	61.5528	greB		1.0049	0.5433	54.0651	tonB
0.875	0.5408	61.8057	fepB		1.3148	0.7278	55.3544	xxx
1.0112	0.6304	62.3418	tonB		0.8885	0.4967	55.9032	fepD
1.0049	0.636	63.2899	tonB		0.889	0.4979	56.0067	lpp
0.9646	0.6137	63.6222	fepC		0.9075	0.518	57.0799	rfaH
0.9408	0.6048	64.2857	fepC		0.9646	0.5515	57.174	fepC
0.8865	0.5883	66.3621	fepD		0.875	0.5012	57.28	fepB
0.9005	0.6096	67.6957	fes		0.9408	0.5392	57.3129	fepC
0.8605	0.6216	72.2371	fepG		0.8865	0.5092	57.4394	fepD
1.3148	0.982	74.6882	xxx		1.0468	0.6182	59.0562	asmA
0.967	0.7291	75.3981	exbD		1.0106	0.599	59.2717	asmA
0.0537	0.0408	75.9777	yrdA		0.9277	0.5504	59.3295	envC
0.9975	0.7647	76.6617	exbB		0.8972	0.5332	59.4293	fepB
0.9782	0.7604	77.7346	exbB		0.9255	0.5504	59.4706	tatC
0.9374	0.7317	78.0563	xxx		0.9089	0.5423	59.6655	envC
0.9575	0.7597	79.342	xxx		0.9439	0.5663	59.9958	dusB
0.8972	0.715	79.6924	fepB		0.9005	0.5422	60.211	fes
0.9851	0.7885	80.0426	fepA		0.8731	0.5312	60.8407	proQ
0.7056	0.5745	81.4201	fepG		1.0358	0.639	61.6914	yeiH
0.8362	0.6927	82.839	exbD		1.0073	0.6244	61.9875	xxx
0.9801	0.8265	84.3281	lpp		0.9851	0.611	62.0242	fepA
0.889	0.7518	84.5669	lpp		0.8863	0.5508	62.146	yciM
0.9617	0.8253	85.8168	fepA		0.9374	0.583	62.1933	xxx
0.8845	0.7715	87.2244	entB		0.9575	0.5961	62.2559	xxx
0.8731	0.7745	88.7069	proQ		0.746	0.4651	62.3458	yafN
1.0228	0.9118	89.1474	entA		0.9386	0.5881	62.6571	yraN
0.9882	0.8848	89.5365	entB		0.9827	0.6195	63.0406	yrbE
0.9089	0.8179	89.9879	envC		0.974	0.6141	63.0493	dusB
0.9961	0.8977	90.1215	entF		0.8605	0.5433	63.1377	fepG
0.9075	0.8192	90.27	rfaH		0.9134	0.5784	63.3238	nlpI
0.7325	0.6635	90.5802	yciS		1.017	0.6485	63.766	ybaK
0.746	0.6764	90.6702	yafN		1.0015	0.64	63.9041	tatC
0.7945	0.7231	91.0132	tolQ		0.9982	0.6396	64.0753	tolC
0.9488	0.864	91.0624	entE		1.0171	0.6538	64.2808	yjeB
0.9134	0.8322	91.1101	nlpI		1.0297	0.6619	64.2809	yjeB
0.9692	0.8841	91.2196	ahpC		0.9548	0.6148	64.3904	yfgC
0.9255	0.8466	91.4749	tatC		1.019	0.6577	64.5437	ybaZ
0.9843	0.9008	91.5168	entF		0.7056	0.4555	64.555	fepG
1.0297	0.9431	91.5898	ahpC		0.9692	0.627	64.6925	ahpC
0.8991	0.8237	91.6138	aroC		0.9779	0.6328	64.7101	flhE
1.0171	0.9323	91.6626	yjeB		0.9617	0.6227	64.7499	fepA
0.7608	0.6987	91.8375	tolR		1.0088	0.6533	64.7601	sspA
1.0053	0.925	92.0123	tatA		1.0046	0.6528	64.9811	ybgI
0.8737	0.8044	92.0682	entA		0.784	0.5135	65.4974	rfaG
0.996	0.9181	92.1787	cusR		0.9418	0.6169	65.5022	ruvC
0.784	0.7227	92.1811	rfaG		0.9812	0.6434	65.5728	rpiA
0.8838	0.8153	92.2494	aroE		0.9288	0.6093	65.6008	yfgC
0.9277	0.8559	92.2604	envC		0.9725	0.6382	65.6247	yciM
1.0061	0.9302	92.456	creB		0.967	0.6348	65.6463	exbD
1.0089	0.9346	92.6355	fabF		0.8842	0.5811	65.7204	gpmI
1.0015	0.9278	92.641	tatC		1.0912	0.7176	65.7625	cof
0.9789	0.9071	92.6652	endA		0.9943	0.6544	65.8151	rdgC
0.9592	0.889	92.6814	arcA		0.7228	0.476	65.855	hfq
0.9113	0.845	92.7247	xxx		0.7969	0.5254	65.9305	tolQ
1.0297	0.9554	92.7843	yjeB		1.0544	0.6954	65.9522	xxx
0.9539	0.8862	92.9028	tatB		0.9813	0.6474	65.9737	ruvA
0.8648	0.8045	93.0273	xxx		0.9625	0.6371	66.1922	ptsI
1.0387	0.9667	93.0683	yjiC		1.0043	0.6649	66.2053	yrbE
1.0013	0.9327	93.1489	cpxA		0.9975	0.6604	66.2055	exbB
0.9497	0.8861	93.3031	tatB		0.9502	0.6293	66.2282	rnt
0.932	0.8697	93.3155	aroC		1.0044	0.6657	66.2784	ybgT
1.0236	0.9552	93.3177	rbsB		0.9767	0.6474	66.2844	sspA
1.0014	0.9356	93.4292	ackA		1.0011	0.6672	66.6467	yegP
1.0354	0.968	93.4904	glnL		0.9456	0.6303	66.6561	dnaJ
0.8213	0.7681	93.5225	rfaP		0.9319	0.6215	66.6917	xxx
0.2829	0.2646	93.5313	rseA		0.927	0.6184	66.7098	rfe
0.6696	0.6266	93.5783	rfaE		1.0188	0.6797	66.7157	yeeP
0.947	0.8866	93.622	cdd		0.9275	0.6195	66.7925	mrcB
1.0088	0.9452	93.6955	sspA		1.0101	0.6749	66.8152	yadG
0.992	0.9301	93.7601	fadR		0.976	0.6523	66.834	acrB
0.9439	0.8851	93.7705	dusB		0.9861	0.6598	66.91	ybgT
0.9798	0.9189	93.7844	aroA		1.0545	0.7064	66.9891	dinJ
0.9625	0.9039	93.9117	ptsI		0.9819	0.6582	67.0333	vacJ
1.0672	1.0024	93.928	ptsH		1.0628	0.7125	67.0399	yraM
0.9767	0.9178	93.9695	sspA		0.9969	0.6686	67.0679	gshA
0.9288	0.8735	94.0461	yfgC		0.9218	0.6185	67.097	xerC
0.8606	0.8096	94.0739	rfaI		0.9449	0.634	67.097	vacJ
0.9631	0.9073	94.2062	yejE		1.012	0.6804	67.2332	ybaL
0.6331	0.5965	94.2189	lpcA		0.8989	0.6045	67.2489	hybF
0.801	0.7547	94.2197	xxx		1.0423	0.7016	67.3127	miaB
1.0447	0.9849	94.2759	xxx		1.0842	0.7299	67.3215	rmuC
0.7969	0.7518	94.3406	tolQ		0.9735	0.6554	67.3241
0.9641	0.9099	94.3782	xxx		0.9315	0.6272	67.3323	ompA
0.9744	0.9199	94.4068	xxx		0.901	0.607	67.3696	ompC
1.0515	0.9931	94.446	yhhJ		1.0297	0.694	67.3983	ahpC
0.9729	0.9193	94.4907	xxx		0.9001	0.6067	67.4036	rpsF
0.9947	0.9401	94.5109	xxx		1.0507	0.7089	67.4693	crl
0.8607	0.8142	94.5974	nlpI		0.9874	0.6666	67.5106	miaA
0.9001	0.8515	94.6006	rpsF		1.037	0.7001	67.5121	xxx
0.965	0.9129	94.601	dcuR		0.8799	0.5944	67.5531	pstC
0.9812	0.9283	94.6086	glnG		0.9504	0.6424	67.5926	ydhI
0.9661	0.9141	94.6175	yagQ		1.0203	0.69	67.6272	yaeJ
0.9094	0.8608	94.6558	ybeA		0.9322	0.6305	67.6357	glpD
0.8607	0.8148	94.6671	ppiB		0.7009	0.4744	67.6844	tolR
0.9789	0.9268	94.6777	rpoS		0.9485	0.6421	67.6964	hlpA
0.9593	0.9084	94.694	yjiX		0.9314	0.631	67.7475	ymjB
1.037	0.9822	94.7155	xxx		0.9288	0.6293	67.7541
0.9347	0.8854	94.7256	aceE		0.9879	0.6694	67.7599	plsX
0.882	0.8356	94.7392	ebgR		1.0525	0.7134	67.7815	pdxJ
0.9797	0.9285	94.7739	rph		1.0287	0.6975	67.804	ydeE
0.8842	0.838	94.7749	gpmI		1.0408	0.7059	67.8228	yhfA
0.9885	0.937	94.7901	cspC		0.9932	0.6745	67.9118	xxx
1.0537	0.9991	94.8183	hupA		0.9539	0.6479	67.9212	tatB
1.0042	0.9523	94.8317	tsx		0.9545	0.6484	67.9309	ltaE
0.9579	0.9084	94.8324	focA		0.9497	0.6452	67.9372	tatB
0.9884	0.9375	94.8503	nrfB		0.9885	0.6719	67.9717	cspC
0.8863	0.8407	94.855	yciM		0.8647	0.5879	67.9889	phoU
1.0408	0.9873	94.8597	yhfA		1.0064	0.6843	67.9948	xxx
0.9874	0.937	94.8957	miaA		0.9917	0.6744	68.0044	dsbG
1.0639	1.01	94.9337	ulaR		0.9879	0.6722	68.0433	ybgS
0.9147	0.8685	94.9492	xxx		0.8133	0.5534	68.0438	surA
0.9569	0.9086	94.9525	rseB		1.0061	0.6849	68.0747	xxx
1.0118	0.9615	95.0287	rpoS		1.0096	0.6873	68.0765	pdxJ
0.5253	0.4993	95.0504	rseA		0.89	0.6062	68.1124	ybgH
1.0773	1.0243	95.0803	dnaJ		0.9685	0.6602	68.1673	ompA
0.8807	0.8376	95.1062	ompC		1.0271	0.7002	68.1725	yciA
0.9701	0.9228	95.1242	miaA		1.0058	0.686	68.2044	xxx
0.9305	0.8852	95.1316	rsxE		0.9629	0.657	68.2314	rbsR
0.9502	0.9044	95.18	rnt		1.0059	0.6867	68.2672	fabF
0.969	0.9223	95.1806	rsxD		1.0705	0.7309	68.2765	acrB
1.0059	0.9575	95.1884	fabF		1.022	0.6979	68.2877	yiiR
1.0365	0.9867	95.1954	yfjD		0.9701	0.6627	68.3125	miaA
1.0011	0.9532	95.2153	hepA		0.9551	0.6525	68.3175	motB
0.8137	0.7751	95.2562	flgH		0.9604	0.6562	68.3257	xxx
0.9628	0.9172	95.2638	yliI		0.9211	0.6294	68.3313	fliJ
0.96	0.9146	95.2708	gntY		0.7945	0.5431	68.3575	tolQ
1.0343	0.9854	95.2722	wcaJ		0.9399	0.6427	68.3796	yiaO
1.0209	0.9727	95.2787	ygfX		1.0773	0.7368	68.3932	dnaJ
0.9462	0.9016	95.2864	ybgH		0.9574	0.6552	68.4353	ychP
0.9812	0.935	95.2915	syd		0.801	0.5482	68.4395	xxx
0.8108	0.7727	95.3009	aroD		0.9984	0.6836	68.4696	rimL
0.9651	0.92	95.3269	xxx		0.9499	0.6516	68.5967	ygeH
0.9856	0.9398	95.3531	rsxB		1.0085	0.6918	68.5969	plsX
0.9951	0.949	95.3673	xxx		1.0415	0.7145	68.603	rssA
0.944	0.9003	95.3708	lpd		0.9401	0.645	68.6097	fdhD
0.9351	0.8919	95.3802	yaiP		0.992	0.681	68.6492	fadR
0.9365	0.8934	95.3978	envZ		0.9348	0.6419	68.6671	ybgF
1.0333	0.986	95.4224	yraP		1.0004	0.687	68.6725	ybgJ
0.7522	0.718	95.4533	flhA		1.0591	0.7276	68.6998	rsxC
0.9923	0.9472	95.455	grxC		0.986	0.6774	68.7018	xxx
0.9908	0.9458	95.4582	dcuS		1.0387	0.714	68.7398	yjiC
1.017	0.9709	95.4671	ybaK		0.8486	0.5839	68.8074	ruvA
1.026	0.9795	95.4678	yeiT		1.036	0.7129	68.8127	mprA
1.0263	0.9799	95.4789	yfiP		0.953	0.6559	68.8248	xxx
0.9745	0.9306	95.4951	mrp		0.8823	0.6074	68.8428	rpsF
1.0791	1.0307	95.5148	cspH		0.9497	0.6541	68.8744	rssA
1.0382	0.9918	95.5307	cysQ		1.0347	0.7127	68.8799	ybcD
0.9476	0.9055	95.5572	minC		1.0133	0.6981	68.8937	yoeE
0.9957	0.9515	95.5609	dppC		1.0143	0.6989	68.9047	sfmC
0.9564	0.914	95.5667	ulaD		0.9827	0.6773	68.9224	prpR
0.8849	0.8458	95.5814	yfjW		1.0138	0.6988	68.9288	tolB
0.989	0.9454	95.5915	gspF		1.0192	0.7028	68.956	xxx
0.9079	0.868	95.6052	yhhH		0.9971	0.6877	68.97	rlpA
0.9922	0.9486	95.6057	yqgE		1.0361	0.7146	68.9702	yeiT
1.02	0.9754	95.6275	gspC		1.0147	0.7001	68.9958	nadB
1.0458	1.0001	95.6301	ulaR		0.9483	0.6544	69.0077	atpC
0.9429	0.9018	95.6411	cybB		0.9945	0.6863	69.0096	rfaQ
0.9108	0.8711	95.6412	ybaX		0.9241	0.6378	69.0185	sodC
0.8823	0.8439	95.6477	rpsF		0.9863	0.6808	69.0257	ynfB
0.9749	0.9325	95.6508	yfdV		1.0009	0.691	69.0379	ymfR
0.9629	0.9211	95.6589	rbsR		0.9756	0.6736	69.0447	yhcB
1.0151	0.9712	95.6753	aer		0.9798	0.6765	69.0447	aroA
1.0342	0.9898	95.7068	ydcI		0.9737	0.6723	69.0459	yjfK
1.0016	0.9586	95.7069	rffE		1.0002	0.6908	69.0662	argO
0.9235	0.8839	95.712	yebG		1.0209	0.7053	69.0861	ygfX
0.954	0.9132	95.7233	exuR		1.044	0.7217	69.1284	yeiA
1.0778	1.0319	95.7413	cspE		0.9463	0.6543	69.143	motA
1.0203	0.9769	95.7463	npr		0.9788	0.6768	69.1459
1.0093	0.9664	95.7495	sfsB		0.8886	0.6146	69.165	xerC
1.0305	0.9867	95.7496	yfiP		0.9989	0.6912	69.1961	yhjV
0.9045	0.8661	95.7546	xxx		0.9513	0.6583	69.2	cysZ
0.9322	0.8927	95.7627	glpD		0.8607	0.5957	69.2111	nlpI
1.0498	1.0054	95.7706	fecA		0.9987	0.6913	69.22	rffM
1.0006	0.9583	95.7725	rsxD		0.8909	0.6167	69.2221	xxx
0.9721	0.9311	95.7823	recF		0.9807	0.6789	69.2261	hycG
0.9825	0.9411	95.7863	cpsG		1.0261	0.7106	69.2525	ydfV
0.886	0.8487	95.7901	gmhB		1.0063	0.6969	69.2537	yaiB
1.0789	1.0336	95.8013	ybcJ		0.9645	0.668	69.2587	ycgK
0.9794	0.9383	95.8036	yqhH		0.9467	0.6558	69.2722	xxx
1.044	1.0002	95.8046	yeiA		0.8723	0.6044	69.2881	xxx
1.0702	1.0256	95.8326	ypeB		0.9554	0.6623	69.3218	hlpA
0.9936	0.9522	95.8333	pepN		0.9957	0.6904	69.3382	araJ
0.9746	0.934	95.8342	zraS		0.9782	0.6784	69.3519	exbB
0.9367	0.8978	95.8471	yphA		1.0265	0.7121	69.3717	ykgM
1.024	0.9816	95.8594	pmrD		0.9113	0.6322	69.3734	xxx
0.8407	0.8059	95.8606	xxx		0.9747	0.6764	69.3957	fliT
1.0695	1.0253	95.8672	rffG		1.0048	0.6973	69.3969	yagY
0.7009	0.672	95.8767	tolR		1.0235	0.7103	69.3991	ddlA
1.0237	0.9815	95.8777	bglH		0.9719	0.6745	69.4001	hycF
0.9879	0.9472	95.8801	ybgS		1.047	0.7268	69.4174	rfaC
0.9447	0.9059	95.8929	tnaA		0.9022	0.6263	69.4192	phoP
1.018	0.9762	95.8939	cdh		1.0234	0.7105	69.4254	nanA
1.0131	0.9717	95.9135	hypA		0.9564	0.6644	69.4688	ycaC
1.0287	0.9867	95.9172	ydeE		1.027	0.7135	69.4742	nrdF
0.9804	0.9405	95.9302	rsxG		0.9936	0.6903	69.4746	tdk
0.9768	0.9371	95.9357	dinD		0.9635	0.6695	69.4862	sfmF
0.8898	0.8537	95.9429	yecH		0.9019	0.6267	69.4866	rbsA
0.922	0.8846	95.9436	arcA		0.9368	0.651	69.4919	ycjQ
0.9687	0.9295	95.9533	rrmA		0.998	0.6936	69.499	yrbC
0.9677	0.9286	95.9595	yrbF		1.0118	0.7032	69.4999	rpoS
1.0525	1.01	95.962	pdxJ		1.0361	0.7201	69.501	yeiA
1.0813	1.0377	95.9678	gpp		0.9615	0.6683	69.506	rfaQ
1.0454	1.0034	95.9824	phnL		0.8929	0.6208	69.5263	slyA
0.9382	0.9007	96.003	fadL		1.0332	0.7184	69.5316	actP
1.0913	1.0477	96.0048	gatB		0.8978	0.6243	69.5366	ymgB
1.0638	1.0213	96.0049	iscR		0.9685	0.6736	69.5509	sucA
1.0188	0.9781	96.0051	yeeP		1.0195	0.7091	69.5537	yjeO
0.9696	0.9309	96.0087	ycbT		0.8845	0.6153	69.5647	entB
0.9275	0.8905	96.0108	mrcB		0.9669	0.6727	69.5729	tpx
1.0661	1.0238	96.0323	yoaB		1.0326	0.7185	69.5816	yhjR
0.8662	0.8319	96.0402	xxx		0.9889	0.6882	69.5925	tsgA
1.0572	1.0154	96.0462	yohM		0.9971	0.694	69.6018	ybhA
0.8935	0.8582	96.0492	recA		1.005	0.6995	69.602	crcB
1.015	0.9749	96.0493	proV		0.9565	0.6659	69.6184	sufS
0.8024	0.7708	96.0618	xxx		0.9589	0.6676	69.6214	yhgE
1.034	0.9933	96.0638	yphH		1.0133	0.7057	69.6437	ybfF
0.9924	0.9534	96.0701	dcrB		0.9343	0.6507	69.6457	acrF
0.9323	0.8958	96.085	ybhB		1.0292	0.717	69.6658	rhoL
0.9034	0.8681	96.0925	creA		1.0122	0.7054	69.6898	xxx
0.9403	0.9036	96.097	ybdN		1.0296	0.7177	69.7067	yahA
0.9511	0.914	96.0993	crr		0.9801	0.6832	69.7072	tauD
0.9937	0.955	96.1055	pinQ		0.96	0.6692	69.7083	gntY
0.9681	0.9304	96.1058	moaD		1.0089	0.7033	69.7096	fabF
0.9176	0.8819	96.1094	ypdB		0.9399	0.6554	69.7308	rfaF
0.8818	0.8475	96.1102	yciS		0.9183	0.6404	69.7376	rfe
0.901	0.866	96.1154	ompC		0.9269	0.6465	69.7486	yhiF
0.9222	0.8864	96.118	ybgC		0.9756	0.6805	69.7519	yiiT
0.9404	0.9039	96.1187	chbA		0.9731	0.6788	69.7564	citB
1.0556	1.0147	96.1254	yhiM		0.9744	0.6798	69.766	xxx
1.005	0.9661	96.1294	yibQ		0.9933	0.6931	69.7775	yhcG
0.6486	0.6235	96.1301	fliI		0.8362	0.584	69.8398	exbD
1.0602	1.0192	96.1328	phnJ		0.9858	0.6885	69.8418	ninE
0.9536	0.9168	96.1409	cysW		1.0727	0.7492	69.8425	crl
0.9678	0.9305	96.1459	entC		0.8751	0.6112	69.8434	yfcD
0.8624	0.8292	96.1503	ypjD		0.9775	0.6828	69.8517
0.8808	0.8469	96.1512	yodC		0.9825	0.6863	69.8524	cpsG
0.9476	0.9112	96.1587	rbsR		0.9528	0.6657	69.8678	yejL
1.0014	0.963	96.1654	hda		0.9596	0.6705	69.8729	mdtL
0.9392	0.9032	96.167	hyfJ		1.0147	0.709	69.8729	leuL
1.0915	1.0497	96.1704	bioH		0.9645	0.674	69.8808	yhbY
1.0165	0.9776	96.1731	wzzE		0.9947	0.6952	69.8904	xxx
1.0115	0.9728	96.174	frlR		1.0271	0.7179	69.8958	ycbR
0.9715	0.9344	96.1812	yffI		0.944	0.66	69.9153	cspC
1.0585	1.0181	96.1833	bfd		1.0191	0.713	69.9637	xxx
0.8207	0.7894	96.1862	lpxL		0.9844	0.6888	69.9716	xxx
0.9553	0.9189	96.1897	ysdC		0.9871	0.6909	69.9929	xxx
0.917	0.8821	96.1941	ygbM		0.9325	0.6527	69.9946	yfcI
1.0101	0.9717	96.1984	yadG		1.0064	0.7045	70.002	allB
0.8763	0.843	96.1999	wzxE		1.0855	0.7599	70.0046	miaB
0.9632	0.9266	96.2002	aslA		1.0382	0.7269	70.0154	cysQ
0.8902	0.8564	96.2031	ybgS		0.9869	0.691	70.0172	csgE
1.0044	0.9663	96.2067	spr		1.0086	0.7062	70.0178	gst
1.0567	1.0168	96.2241	xxx		1.0101	0.7073	70.0228	yjbA
0.9489	0.9131	96.2272	yfdH		0.9981	0.6989	70.023	ybeX
0.9022	0.8682	96.2314	phoP		1.0089	0.7065	70.0268	yraP
0.9401	0.9047	96.2344	fdhD		0.9815	0.6874	70.0357	pinH
1.0108	0.9728	96.2406	chiA		0.9605	0.6729	70.0573	glk
0.9966	0.9592	96.2472	dsbC		1.0298	0.7215	70.0621	ydhD
0.9277	0.8929	96.2488	cutA		1.0389	0.7279	70.0645	ydbC
1.0081	0.9703	96.2504	srlB		0.9511	0.6665	70.0768	nupC
1.0216	0.9833	96.251	yhhA		1.0641	0.7457	70.078	bioC
1.0061	0.9684	96.2529	xxx		0.9987	0.6999	70.0811	gltI
0.8231	0.7923	96.258	rffA		1.0322	0.7234	70.0833	yjcR
1.0232	0.985	96.2666	yicH		0.9921	0.6953	70.0837	djlB
0.9285	0.8939	96.2736	ycjW		0.9946	0.6971	70.0885	xxx
1.0254	0.9872	96.2746	metB		1.0014	0.702	70.1019	hda
0.9435	0.9084	96.2798	gatD		0.9678	0.6785	70.1075	entC
0.9468	0.9116	96.2822	ydgC		0.9134	0.6404	70.1117	fliS
0.8088	0.7788	96.2908	ydcQ		0.9556	0.67	70.113	mobA
1.0409	1.0023	96.2917	ydhO		1.0695	0.7499	70.1169	rffG
0.8945	0.8614	96.2996	cysI		0.9681	0.6789	70.1271	moaD
0.9685	0.9327	96.3036	sucA		0.9799	0.6872	70.1296	xxx
1.0471	1.0084	96.3041	gltD		1.0133	0.7108	70.147	ygaQ
1.0148	0.9773	96.3047	kdgT		0.8846	0.6207	70.1673	rpmF
0.9711	0.9353	96.3135	ygiS		0.9792	0.6871	70.1695	stfQ
0.9983	0.9615	96.3137	ddpF		0.9429	0.6617	70.1771	aaeB
1.0372	0.999	96.317	ptsP		0.9841	0.6907	70.186	gmr
0.9969	0.9602	96.3186	ybjD		0.952	0.6682	70.1891	tgt
1.0193	0.9818	96.321	trpE		0.9564	0.6713	70.1903	nlpD
0.9731	0.9373	96.321	citB		0.9351	0.6565	70.2064	yaiP
1.0005	0.9637	96.3218	yejK		0.9732	0.6833	70.2117	ptsP
0.9608	0.9256	96.3364	mgtA		0.99	0.6951	70.2121	fldB
1.0446	1.0065	96.3527	nupC		1.0091	0.7086	70.221	yifB
0.9284	0.8946	96.3593	torI		0.9411	0.6611	70.2476	flgN
0.9507	0.9161	96.3606	uvrC		1.0763	0.7561	70.2499	uhpC
0.9783	0.9427	96.361	xapA		1.017	0.7145	70.2557	yjbL
0.929	0.8952	96.3617	ygaH		1.0139	0.7124	70.2633	ygjQ
0.8741	0.8423	96.362	appA		0.9882	0.6944	70.2692	entB
0.979	0.9434	96.3636	djlB		0.9898	0.6956	70.2768	yrbD
1.0288	0.9914	96.3647	ygdH		0.9222	0.6481	70.2776	ybgC
1.0371	0.9994	96.3649	yfeR		0.936	0.6578	70.2778	yeaO
0.9982	0.962	96.3735	rihB		0.9661	0.679	70.2826	yagQ
0.9464	0.9121	96.3757	cfa		1.026	0.7211	70.2827	yeiT
1.0099	0.9733	96.3759	ugpQ		0.9867	0.6935	70.2848	etp
1.0797	1.0406	96.3786	ycgH		0.961	0.6755	70.2914	xxx
1.019	0.9821	96.3788	ybaZ		0.9967	0.7006	70.292	xxx
0.9871	0.9514	96.3833	ycjO		0.9786	0.6879	70.2943	cysQ
0.9162	0.8831	96.3873	xxx		0.8948	0.629	70.295	xerD
1.073	1.0343	96.3933	yicC		0.9212	0.6476	70.2996	fdhD
0.9653	0.9305	96.3949	mog		0.9027	0.6347	70.3113	elbA
1.0544	1.0165	96.4055	xxx		1.0097	0.71	70.3179	yhhZ
0.8904	0.8584	96.4061	ptsG		0.9205	0.6473	70.3205	frsA
0.9864	0.951	96.4112	yidP		0.9903	0.6964	70.3221	ebgA
0.9896	0.9541	96.4127	uhpA		1.0033	0.7056	70.3279	rfaB
0.9673	0.9326	96.4127	slyB		1.016	0.7146	70.3346	yiaG
0.9704	0.9356	96.4138	pal		1.0343	0.7275	70.3374	wcaJ
0.9537	0.9195	96.414	crr		0.9706	0.6827	70.3379	xxx
0.9709	0.9361	96.4157	hyfG		1.0168	0.7152	70.3383	xxx
1.0526	1.0149	96.4184	nlpA		0.8213	0.5777	70.3397	rfaP
0.9842	0.949	96.4235	ygeN		0.9437	0.6638	70.3402	ybcK
0.9095	0.877	96.4266	yfcH		0.9663	0.6797	70.3405	rfaY
0.9405	0.9069	96.4274	secG		1.0515	0.7397	70.3471	yhhJ
1.0292	0.9925	96.4341	rhoL		1.0365	0.7292	70.3521	rraA
0.8976	0.8656	96.4349	ymfQ		1.0261	0.7219	70.3538	mppA
0.9734	0.9387	96.4352	selA		1.0327	0.7266	70.3593	hisD
0.9735	0.9388	96.4355			0.9379	0.6599	70.3593	ynaJ
0.9068	0.8745	96.438	yeaS		0.9287	0.6535	70.3672	ycdQ
1.0644	1.0265	96.4393	dhaH		0.904	0.6362	70.3761	xxx
1.0398	1.0028	96.4416	yobF		0.9994	0.7034	70.3822	pheA
0.9046	0.8725	96.4515	rmf		0.9558	0.6728	70.3913	xxx
0.9548	0.921	96.46	tnaA		0.9552	0.6724	70.3936	ydhC
1.0682	1.0304	96.4613	yhdP		0.8708	0.613	70.395	dacA
1.0912	1.0526	96.4626	cof		1.0105	0.7114	70.4008	yqiJ
1.0462	1.0092	96.4634	ygeP		1.0138	0.7138	70.4084	sieB
0.9452	0.9118	96.4664	ypjD		0.9905	0.6974	70.4089	cchA
1.0257	0.9895	96.4707	dcuA		1.0572	0.7444	70.4124	yohM
0.9949	0.9598	96.472	yieN		1.0316	0.7264	70.4149	sfmC
0.9727	0.9384	96.4737	coaE		0.9351	0.6585	70.4203	ybeM
1.03	0.9937	96.4757	xxx		0.9362	0.6593	70.423	panE
0.98	0.9455	96.4796	malX		0.9616	0.6772	70.4243	abgB
0.927	0.8944	96.4833	rfe		0.9483	0.6679	70.4313	yggT
1.0219	0.986	96.4869	fhuF		1.0366	0.7301	70.4322	yeiE
1.002	0.9668	96.487	eutG		0.9265	0.6526	70.4371	nlpB
0.9398	0.9068	96.4886	xxx		0.9874	0.6955	70.4375	flgA
0.9131	0.8811	96.4955	dksA		0.9158	0.6451	70.4411	xxx
0.9982	0.9633	96.5037	tolC		0.9876	0.6957	70.4435	yhjV
0.9158	0.8838	96.5058	xxx		1.0293	0.7251	70.4459	sodA
1.0361	0.9999	96.5061	yeiA		0.9785	0.6894	70.4548	xxx
0.9477	0.9146	96.5073	cdd		0.9872	0.6956	70.4619	ycgI
0.7933	0.7656	96.5083	ruvC		0.9563	0.6739	70.4695	fimG
0.978	0.9439	96.5133	aas		0.9789	0.6899	70.4771	ykgH
0.999	0.9642	96.5165	betB		1.0036	0.7075	70.4962	thiM
0.9101	0.8784	96.5169	yaiA		0.9667	0.6815	70.4976	rseB
0.9507	0.9176	96.5184	ynjH		0.9986	0.704	70.4987	xxx
1.0493	1.0128	96.5215	bglJ		0.8583	0.6051	70.4998	dsbB
0.9373	0.9047	96.5219	yobD		0.9936	0.7006	70.5113	proQ
0.9892	0.9548	96.5224	adiY		0.6101	0.4302	70.513	rfaC
0.9934	0.9589	96.5271	rsxE		0.9842	0.694	70.5141	ygeN
1.0843	1.0467	96.5323	ycdG		0.9687	0.6831	70.5172	rrmA
0.8943	0.8633	96.5336	cusF		0.9997	0.705	70.5212	mdtE
1.0135	0.9784	96.5368	pqiB		1.0188	0.7185	70.5241	ompL
0.9045	0.8732	96.5395	yciU		1.0192	0.7188	70.5259	avtA
1.0099	0.975	96.5442			1.0366	0.7311	70.5287	yneH
1.0418	1.0058	96.5444	yedM		0.9773	0.6893	70.5311	cysK
0.9032	0.872	96.5456	yehA		0.9967	0.703	70.5328	lomR
0.9731	0.9395	96.5471	ybiY		1.0096	0.7121	70.5329	hsrA
1.0432	1.0072	96.5491	phnL		1.0179	0.718	70.5374	damX
0.9218	0.89	96.5502	relA		0.7608	0.5367	70.5442	tolR
0.9135	0.882	96.5517	ypfG		0.8965	0.6325	70.5521	ybhN
0.9653	0.9321	96.5607	ubiC		1.0198	0.7195	70.553	yjdL
1.0624	1.0259	96.5644			0.9524	0.672	70.5586	ubiX
0.8795	0.8493	96.5662	nagA		0.8608	0.6074	70.5623	potC
0.9932	0.9591	96.5667	xxx		1.0164	0.7173	70.5726	fieF
0.8798	0.8497	96.5788	ydjM		0.9634	0.6799	70.573	yqiA
1.0065	0.9721	96.5822	yfiL		0.9448	0.6668	70.5758	rplK
0.9572	0.9245	96.5838	lldR		1.0828	0.7642	70.5763	ygiW
0.9579	0.9252	96.5863	uxaA		1.0332	0.7292	70.5768	leuA
0.994	0.9601	96.5895	racC		0.9999	0.7057	70.5771	yejB
0.9948	0.9609	96.5923	yoeB		1.005	0.7093	70.5771	pphA
0.998	0.964	96.5932	yrbC		0.978	0.6904	70.593	aas
1.0776	1.0409	96.5943	cld		0.9094	0.642	70.596	ybeA
1.0757	1.0391	96.5976	acrE		0.836	0.5902	70.5981
1.0685	1.0322	96.6027	ymfT		0.9817	0.6931	70.602	hycF
1.0129	0.9785	96.6038	tnaC		0.9977	0.7045	70.6124	malQ
1.0639	1.0278	96.6068	fucO		1.012	0.7147	70.6225	thiC
0.9255	0.8941	96.6072	ybeF		0.83	0.5862	70.6265	ptsI
1.0465	1.011	96.6077	yidH		0.9553	0.6747	70.627	sanA
0.9629	0.9303	96.6144	ybaA		1.0372	0.7326	70.6325	ptsP
0.9224	0.8912	96.6175	citC		0.9583	0.677	70.6459	yieI
1.0354	1.0004	96.6197	yhjK		0.9768	0.6901	70.6491	yeiE
0.9767	0.9437	96.6213	idnO		0.985	0.6959	70.6497	yagJ
0.9592	0.9268	96.6222	appA		0.9402	0.6643	70.6552	aas
0.9806	0.9475	96.6245	yjgJ		0.9443	0.6672	70.6555	ylbA
0.9866	0.9533	96.6248	sgcQ		1.0429	0.737	70.6683	yahF
0.9548	0.9226	96.6276	rpoD		1.04	0.735	70.6731	rcsD
1.0121	0.978	96.6308	gapC		0.9225	0.652	70.6775	btuC
1.0507	1.0153	96.6308	crl		0.9809	0.6933	70.68	tolB
1.0418	1.0067	96.6308	ybaJ		1.024	0.7238	70.6836	damX
0.8817	0.852	96.6315	yeiR		0.979	0.692	70.6844	djlB
0.9324	0.901	96.6323	maoC		0.8932	0.6314	70.6897	fliC
1.0008	0.9671	96.6327	ygiQ		0.8963	0.6337	70.7018	xxx
0.8405	0.8122	96.633	aroB		0.9622	0.6803	70.7026	xxx
0.9713	0.9386	96.6334	ydfX		0.8738	0.6178	70.7027	xxx
1.0299	0.9953	96.6405	lacI		1.0178	0.7197	70.7113	ydjL
1.0509	1.0156	96.641	dgoD		1.0144	0.7173	70.7118	garR
1.0301	0.9955	96.6411	fdoH		0.978	0.6916	70.7157	ycaD
0.9438	0.9121	96.6412	ego		1.0312	0.7293	70.7234	yeaU
1.0164	0.9823	96.645	fieF		0.9047	0.6399	70.7306	dedD
0.948	0.9162	96.6456	ompR		1.0288	0.7277	70.7329	ygdH
1.0111	0.9772	96.6472	xxx		0.9142	0.6467	70.7394	yeeX
0.9904	0.9572	96.6478	yidB		0.8961	0.6339	70.7399	nhoA
1.0598	1.0243	96.6503			1.0055	0.7113	70.7409	garK
1.0062	0.9725	96.6508	rimI		1.0134	0.7169	70.7421	yiaM
0.9398	0.9084	96.6589	ycbU		0.938	0.6636	70.7463	nhaR
1.075	1.0391	96.6605	yhjE		0.9363	0.6624	70.7466	yhiL
1.0601	1.0247	96.6607	yibG		1.0153	0.7183	70.7476	yiaH
1.0691	1.0334	96.6607	yhaM		0.8984	0.6356	70.748	ygcM
1.0711	1.0354	96.667	kgtP		1.0034	0.7099	70.7495	rfaL
1.0089	0.9753	96.6696	yraP		0.9535	0.6747	70.7604	yhaI
0.967	0.9348	96.6701	sthA		0.9379	0.6637	70.7645	ylbA
0.9411	0.9098	96.6741	yfjK		1.0525	0.7448	70.7648	hcaE
0.9834	0.9507	96.6748	arsC		1.0123	0.7164	70.7695	yrfB
0.9221	0.8915	96.6815	pepB		1.0107	0.7153	70.7727	yhbE
0.9975	0.9644	96.6817	yaiU		0.9745	0.6897	70.7748	ybgP
0.9743	0.942	96.6848	dld		1.0053	0.7115	70.7749	yibL
0.9746	0.9423	96.6858	cvpA		0.9773	0.6917	70.7766	ltaE
0.9355	0.9045	96.6863	dcuS		1.0078	0.7133	70.7779	yhiQ
1.036	1.0017	96.6892	epd		1.0304	0.7293	70.7783	yajD
1.0577	1.0227	96.6909	yjhC		0.9241	0.6541	70.7824	cheZ
0.9646	0.9327	96.6929	sthA		1.0053	0.7116	70.7848	yhhZ
0.9772	0.9449	96.6946	xxx		0.9289	0.6576	70.7934	yciN
0.9111	0.881	96.6963	xxx		0.9721	0.6882	70.7952	recF
0.9058	0.8759	96.6991	xxx		0.9187	0.6504	70.7957	emrA
0.9153	0.8851	96.7005	cbpM		1.0041	0.7109	70.7997	yjbH
0.9765	0.9443	96.7025	proW		0.7997	0.5662	70.8016	ydaT
0.9171	0.8869	96.707	nhaB		1.027	0.7272	70.8082	speG
0.9415	0.9105	96.7074	mog		0.9294	0.6581	70.8091	yaaX
0.9425	0.9115	96.7109	ypjF		0.9678	0.6853	70.8101	yccJ
1.0405	1.0063	96.7131	yicI		1.0285	0.7283	70.8119	yjcD
0.9529	0.9216	96.7153	rsxB		0.9292	0.658	70.8136	ybcY
1.0048	0.9718	96.7158	yagY		0.9581	0.6785	70.8172	htrL
1.0234	0.9898	96.7168	nanA		1.0229	0.7244	70.8183	yhiJ
0.9631	0.9315	96.7189	yeiQ		0.8883	0.6291	70.8207	fliM
1.0122	0.979	96.72	ttk		0.9384	0.6646	70.8227	yfjN
0.9063	0.8766	96.7229	ybeR		1.0137	0.718	70.8296	gshB
0.9128	0.8829	96.7244	xxx		0.9216	0.6528	70.8333	yecS
0.971	0.9392	96.725	glcD		1.0327	0.7315	70.8337	hisI
0.9827	0.9506	96.7335	fdhF		0.9018	0.6388	70.8361	srmB
0.9645	0.933	96.7341	ycgK		1.0177	0.7209	70.8362	yagN
0.9647	0.9332	96.7347	rpoZ		1.0081	0.7141	70.8362	yrfC
0.925	0.8948	96.7351	ybhM		0.9046	0.6408	70.8379	rmf
0.9971	0.9646	96.7405	rlpA		0.9153	0.6484	70.8402	yecG
1.0591	1.0246	96.7425	rsxC		1.011	0.7162	70.8408	yrhB
1.0842	1.0489	96.7441	rmuC		1.0032	0.7107	70.8433	ygeW
1.0453	1.0113	96.7473	fbaB		1.0044	0.7116	70.8483	spr
1.0581	1.0237	96.7489	ycbV		0.9986	0.7076	70.8592	yhfL
0.9141	0.8844	96.7509	yeeI		0.8515	0.6034	70.8632	ybjR
0.9827	0.9508	96.7538	yrbE		0.9634	0.6827	70.8636	dcm
1.0081	0.9754	96.7563	mdlA		0.9844	0.6976	70.8655	yeaU
0.9434	0.9128	96.7564	yacF		0.9443	0.6692	70.8673	bcr
1.036	1.0024	96.7568	mprA		1.0258	0.727	70.8715	yiaJ
0.923	0.8931	96.7606	ydhH		0.982	0.696	70.8758	wrbA
1.0528	1.0187	96.761	ybiO		1.0092	0.7153	70.8779	yliG
0.8955	0.8665	96.7616	uup		0.9893	0.7012	70.8784	recE
0.9855	0.9536	96.7631	pitB		0.9988	0.708	70.8851	yihU
1.032	0.9986	96.7636	yidK		1.0064	0.7134	70.8863
0.9217	0.8919	96.7668	ycjX		1.0039	0.7117	70.8935	tbpA
0.8941	0.8652	96.7677	xxx		0.9835	0.6973	70.8998	yihN
0.9934	0.9613	96.7687	ascF		1.0073	0.7142	70.9024	rhoL
1.0216	0.9886	96.7698	idnK		0.957	0.6786	70.9091	yhdU
1.0203	0.9874	96.7755	yacH		0.9246	0.6557	70.9172	yeaO
1.0578	1.0237	96.7763	nagZ		0.9533	0.6762	70.9326	ligT
0.9556	0.9248	96.7769	mobA		0.9895	0.7019	70.9348	gpt
0.9756	0.9442	96.7815	yhcB		0.9986	0.7084	70.9393	uidC
0.9539	0.9232	96.7816	iclR		0.9845	0.6984	70.9396	hofQ
0.9415	0.9112	96.7817	xxx		0.9291	0.6591	70.9396	selD
1.0631	1.0289	96.783	yciB		0.9988	0.7086	70.9451	puuE
0.9047	0.8756	96.7835	dedD		1.0109	0.7172	70.9467	yggH
0.9836	0.952	96.7873	tar		0.8525	0.6049	70.956	nudD
0.9188	0.8893	96.7893	rfaG		1.0579	0.7507	70.9613	ybhI
0.9906	0.9588	96.7898	rcsA		1.017	0.7217	70.9636	ybgD
0.9726	0.9414	96.7921	kdpF		0.9906	0.703	70.9671	ddpA
0.9482	0.9178	96.7939	ygbA		0.9975	0.7079	70.9674	argO
1.0078	0.9755	96.795	fecE		1.0104	0.7171	70.9719	wcaL
0.9344	0.9045	96.8001	yejH		1.0053	0.7135	70.9738	tatA
1.0225	0.9898	96.802	phnO		0.981	0.6963	70.9786	yrbD
1.0167	0.9842	96.8034	napG		0.9588	0.6806	70.9846	ibpA
0.9323	0.9025	96.8036	nrdD		1.0137	0.7196	70.9875	yhhK
1.0522	1.0186	96.8067	ygeX		0.9422	0.6689	70.9934	glpQ
1.0088	0.9766	96.8081	intS		0.9791	0.6951	70.9938	bioA
0.901	0.8723	96.8147	rbsK		0.9881	0.7015	70.9948	yqjE
0.9359	0.9061	96.8159	tktA		1.0079	0.7156	70.9991	yidG
0.9802	0.949	96.817	rfbD		0.8962	0.6363	70.9998	ttdB
0.974	0.943	96.8172	idnT		0.9631	0.6838	70.9999	yejE
1.0315	0.9987	96.8202	yraM		0.9407	0.6679	71.0003	yfaA
0.8941	0.8657	96.8236	yebW		0.9794	0.6954	71.0027	yihI
0.9359	0.9062	96.8266	xxx		0.9829	0.6979	71.0042	xxx
1.0475	1.0144	96.8401	yjhU		0.9717	0.69	71.0096	yahB
0.959	0.9287	96.8405	hycE		0.9283	0.6592	71.0115	xxx
1.0003	0.9687	96.8409	emrK		1.0571	0.7507	71.015	ade
0.8962	0.8679	96.8422	yrbC		0.9712	0.6897	71.0152	xxx
0.9794	0.9485	96.845	panE		0.9913	0.704	71.0179	nadA
0.936	0.9065	96.8483	yfjM		0.9751	0.6925	71.0184	hcaF
1.0667	1.0331	96.8501	epd		1.0476	0.744	71.0195	hdeD
0.9846	0.9536	96.8515	treA		1.0277	0.7299	71.0227	ybgK
1.0262	0.9939	96.8525	nlpA		0.9874	0.7013	71.0249	xxx
1.0707	1.037	96.8525	dhaL		1.0057	0.7144	71.0351	bioB
0.8453	0.8187	96.8532	znuC		0.9903	0.7035	71.0391	yrdB
1.0052	0.9736	96.8563	nrfD		1.0308	0.7323	71.0419	gdhA
1.009	0.9773	96.8583			0.9728	0.6911	71.0424	yafJ
0.9433	0.9137	96.8621	yfiE		0.9795	0.6959	71.0465	ybfC
0.9981	0.9668	96.864	yfjP		1.0213	0.7256	71.0467	yidI
1.0013	0.9699	96.8641	xylR		0.999	0.7098	71.0511	ycfN
0.9603	0.9302	96.8656	yijF		0.9638	0.6848	71.0521	yegW
1.0179	0.986	96.8661	damX		0.9369	0.6658	71.0641	ccmH
1.049	1.0162	96.8732	phnA		1.042	0.7405	71.0653	ydiT
0.8955	0.8675	96.8733	glgC		1.0638	0.756	71.066	iscR
0.9315	0.9024	96.876	ompA		0.8701	0.6184	71.0723	yeiR
1.0127	0.9811	96.8796	katE		0.9666	0.687	71.0739	yjfL
0.8367	0.8106	96.8806	ybgC		0.7029	0.4996	71.077	atpC
0.9944	0.9634	96.8825	speD		0.9903	0.7039	71.0795	paaB
1.0435	1.011	96.8855	yhbH		0.9776	0.6949	71.0822	xxx
1.0051	0.9738	96.8859	potE		1.031	0.7329	71.0863	yihQ
0.9989	0.9679	96.8966	yhjV		0.9608	0.683	71.0866	gph
0.9732	0.943	96.8968	phnD		0.9575	0.6807	71.0914	afuC
0.7995	0.7747	96.8981	barA		0.9807	0.6972	71.0921	xxx
0.9674	0.9374	96.8989	gspJ		0.9752	0.6933	71.0931	hdeA
0.8615	0.8348	96.9008	yfjQ		0.9919	0.7052	71.0959	xxx
1.0051	0.974	96.9058	gudP		0.9577	0.6809	71.0974	ynaE
0.9988	0.9679	96.9063	arpA		0.9879	0.7024	71.1003	ymcC
0.9867	0.9562	96.9089	pta		1.0279	0.7309	71.1061	yliJ
0.9383	0.9093	96.9093	uhpB		0.9879	0.7025	71.1104	pdxK
0.9581	0.9285	96.9106	htrL		1.0811	0.7689	71.122	xxx
0.9623	0.9326	96.9136	yiaW		0.9903	0.7044	71.13	thiE
1.0215	0.99	96.9163	sapA		0.9588	0.682	71.1306	chaC
0.9377	0.9088	96.918	pspA		1.0799	0.7682	71.1362	ydjZ
1.0165	0.9852	96.9208	yhdT		0.976	0.6943	71.1373	surE
1.0366	1.0047	96.9226	hyi		1.0505	0.7473	71.1376	mprA
0.9881	0.9577	96.9234	yieH		0.9636	0.6855	71.1395	yddJ
1.0079	0.9769	96.9243	gpp		0.9359	0.6658	71.1401	erfK
0.9826	0.9524	96.9265	degP		0.9138	0.6501	71.1425	fliC
0.9385	0.9097	96.9313	kdpF		0.9763	0.6946	71.1462	flk
0.9658	0.9362	96.9352	dcuC		0.9737	0.6928	71.1513	ynfK
0.9496	0.9205	96.9356	nikA		0.9217	0.6559	71.162	dipZ
0.9764	0.9465	96.9377	rfbA		0.9991	0.711	71.164	yhfS
1.0324	1.0008	96.9392			0.9985	0.7106	71.1668	yafE
1.0457	1.0137	96.9398	tiaE		0.9257	0.6588	71.1678	xxx
0.8661	0.8396	96.9403	xxx		1.0333	0.7354	71.17	yraP
1.0371	1.0054	96.9434	yhfY		0.8935	0.636	71.1807	xxx
1.0142	0.9832	96.9434	trkD		1.0298	0.7331	71.1886	ybbL
0.9035	0.8759	96.9452	rcsB		0.9052	0.6444	71.1887	ybgJ
0.9529	0.9238	96.9462	yecF		0.95	0.6763	71.1895	ydcJ
0.9399	0.9112	96.9465	glpD		0.9863	0.7022	71.1954	rffC
0.987	0.9569	96.9504	ddpC		1.0731	0.764	71.1956	yggX
0.9645	0.9351	96.9518	xxx		0.9764	0.6952	71.2003	bcsG
0.9814	0.9515	96.9533	xylA		1.0299	0.7333	71.2011	hdeD
1.0537	1.0216	96.9536	ykgG		0.8664	0.6169	71.2027	xxx
0.9141	0.8863	96.9588	yagS		1.0003	0.7123	71.2086	kduI
1.0261	0.9949	96.9594	mppA		1.0452	0.7443	71.2113	mrcA
0.9047	0.8772	96.9603	xxx		1.0059	0.7164	71.2198	yhiR
0.9738	0.9442	96.9604	mtlD		1.0094	0.7189	71.2205	mdtH
1.0049	0.9744	96.9649	rfbB		0.9528	0.6787	71.2322	ptsH
1.0156	0.9848	96.9673	fdoI		0.9911	0.706	71.234	elaB
0.856	0.8301	96.9743	feaR		0.9734	0.6934	71.2348	xxx
1.0058	0.9754	96.9775	moaA		1.0225	0.7284	71.2372	aaeA
1.0039	0.9736	96.9818	modE		0.9538	0.6795	71.2414	ybbW
0.9383	0.91	96.9839	yieN		1.0182	0.7254	71.2434	rcsF
0.9219	0.8941	96.9845	carA		0.9984	0.7113	71.244	yhbP
0.9356	0.9074	96.9859	dacB		0.9678	0.6895	71.2441	ubiE
1.0166	0.986	96.99	yijE		1.0312	0.7347	71.2471	ilvB
0.9276	0.8997	96.9922	frvX		0.9855	0.7022	71.2532	essD
0.8951	0.8682	96.9947	hcaT		1.0499	0.7481	71.2544	thiI
1.0251	0.9943	96.9954	betA		1.0202	0.727	71.2605	hofC
0.976	0.9467	96.998	surE		0.949	0.6763	71.2645	yoeF
0.8962	0.8693	96.9984	ynfG		1.0163	0.7243	71.2683	ysaB
1.0628	1.0309	96.9985	yraM		0.9808	0.699	71.2684	malM
1.0041	0.974	97.0023	ydaS		1.0198	0.7268	71.2689	alx
1.0176	0.9871	97.0028	fsr		0.9566	0.6818	71.2733	gpmI
0.9921	0.9624	97.0064	djlB		1.0061	0.7171	71.2752	yjdI
0.9824	0.953	97.0073	agaC		0.9793	0.698	71.2754	xxx
1.0763	1.0441	97.0083	yhjD		1.0291	0.7335	71.2759	yibN
1.0329	1.002	97.0084	tsx		0.9355	0.6668	71.2774	yjjB
1.0298	0.999	97.0091	pheL		0.9572	0.6823	71.2808	gadC
1.0005	0.9706	97.0115	cmtB		1.0102	0.7201	71.2829
0.8802	0.8539	97.012	xxx		0.996	0.71	71.2851	yhdH
0.975	0.9459	97.0154	ydcV		0.9111	0.6495	71.2875	tfaE
1.0828	1.0505	97.017	ygiW		1.0318	0.7356	71.2929	xxx
1.0125	0.9823	97.0173	sulA		0.9799	0.6986	71.293	yjcH
1.0298	0.9991	97.0188	yicN		0.9646	0.6877	71.2938	sthA
1.0439	1.0128	97.0208	yhiN		1.0226	0.7291	71.2987	proA
1.081	1.0488	97.0213	prfC		1.0253	0.7311	71.306	pheA
0.6523	0.6329	97.0259	flgA		0.9612	0.6854	71.3067	thiP
1.0426	1.0116	97.0267	nikR		0.9452	0.674	71.3077	ypjD
0.9521	0.9238	97.0276	kdsC		1.0184	0.7262	71.3079	yjdF
1.0026	0.9728	97.0277	metL		1.0076	0.7185	71.3081	adiC
1.0498	1.0186	97.028	yhhI		0.9492	0.6769	71.3127	xxx
1.0297	0.9991	97.0283	ygeY		0.9759	0.696	71.3188	wcaK
0.9867	0.9574	97.0305	gspE		1.0484	0.7478	71.3277	yhgN
1.0478	1.0167	97.0319	yiaF		1.0111	0.7212	71.3283	yihD
0.9939	0.9644	97.0319	kefG		1.0036	0.7159	71.3332	ybdL
0.9237	0.8963	97.0337	ygeR		0.9936	0.7088	71.3366	ycbJ
1.0115	0.9815	97.0341	ybhT		1.0313	0.7357	71.3371	ilvE
1.0049	0.9751	97.0345	yegT		1.0457	0.746	71.3398	tiaE
0.8443	0.8193	97.039	yceH		0.9864	0.7037	71.3402	moaB
1.0812	1.0492	97.0403	ybjG		0.8637	0.6162	71.3442	ybeD
0.9937	0.9643	97.0414	ddg		0.9375	0.6689	71.3493	cusC
1.0275	0.9971	97.0414	ydhV		0.9337	0.6662	71.3505	moaA
1.0212	0.991	97.0427	yhaM		1.0367	0.7397	71.3514	yhhM
0.9341	0.9065	97.0453	yfaE		0.9589	0.6842	71.3526	yihG
0.9761	0.9473	97.0495	proP		1.0035	0.7161	71.3602	adiC
1.0101	0.9803	97.0498	nagE		0.976	0.6965	71.3627	ygeG
1.0376	1.007	97.0509	rbn		0.8884	0.634	71.3643	fliL
0.9708	0.9422	97.054	xxx		0.931	0.6645	71.3749	cbpA
1.0263	0.9961	97.0574			0.9667	0.69	71.3768	yghZ
1.0399	1.0093	97.0574	argH		1.0155	0.7249	71.3836	cspE
1.0198	0.9898	97.0582	yjdL		0.9757	0.6965	71.3846	rplI
1.0304	1.0001	97.0594	betT		1.0129	0.7231	71.3891	yiaM
0.9219	0.8948	97.0604	eutJ		0.9745	0.6957	71.3905	mrp
1.0138	0.984	97.0606	glpR		0.9938	0.7095	71.3926	yieF
0.9289	0.9016	97.061	yciN		1.0131	0.7233	71.3947	yggU
0.9632	0.9349	97.0619	moaE		1.0195	0.7279	71.3977	cobS
0.8919	0.8657	97.0625	ydaY		0.9947	0.7102	71.3984	xxx
0.9976	0.9683	97.063	lldD		0.9962	0.7113	71.4013	csgA
0.9884	0.9594	97.066	rsmB		1.0207	0.7288	71.402	qor
0.989	0.96	97.0677	poxB		0.9523	0.68	71.4061	yfcN
0.9791	0.9504	97.0687	glnG		0.9447	0.6746	71.4089	yafS
1.0213	0.9914	97.0724	argG		0.9626	0.6874	71.4108	yggE
0.9158	0.889	97.0736	ybjC		1.0081	0.7199	71.4116	kdsD
0.9234	0.8964	97.076	yahI		1.0195	0.7281	71.4174	bcr
0.8927	0.8666	97.0763	cydB		0.9709	0.6934	71.4183	yqcD
0.9099	0.8833	97.0766	yliC		1.0154	0.7252	71.4201	leuD
0.9823	0.9536	97.0783	lepA		0.9805	0.7003	71.4227	yjcC
1.027	0.997	97.0789	nrdF		0.9932	0.7094	71.4257	glnB
0.873	0.8475	97.079	yebR		1.0216	0.7297	71.4272	yhgA
0.9861	0.9573	97.0794	add		1.039	0.7422	71.4341	panC
1.0033	0.974	97.0796	rfaB		0.8927	0.6377	71.435	cydB
1.0035	0.9742	97.0802	cbrC		0.9824	0.7018	71.4373	yiiG
0.9902	0.9613	97.0814	ydcO		0.9132	0.6524	71.4411	flhC
1.0589	1.028	97.0819	ydjK		0.9976	0.7127	71.4415	ccmC
1.0144	0.9848	97.082	garR		0.9854	0.704	71.4431	yfbQ
1.0214	0.9916	97.0824	yibF		0.9285	0.6634	71.4486	ybiS
0.8502	0.8254	97.083	yfcR		0.9786	0.6992	71.449	ycgV
1.0536	1.0229	97.0862	yhaV		1.0174	0.727	71.4567	mdaB
0.9654	0.9373	97.0893	galK		0.959	0.6853	71.4599	hycE
0.9827	0.9541	97.0897	prpR		1.0035	0.7171	71.4599	prkB
1.0102	0.9808	97.0897			0.9951	0.7111	71.4602	fldB
0.9965	0.9675	97.0898	gsk		0.9594	0.6856	71.4613	fes
0.9452	0.9177	97.0906	xxx		0.957	0.6839	71.4629	ybfM
0.9319	0.9048	97.092	xxx		0.9718	0.6945	71.4653	fruK
0.6711	0.6516	97.0943	cysE		0.9827	0.7023	71.4664	yiiS
1.0018	0.9727	97.0952	xseA		0.893	0.6382	71.467	yniA
1.0055	0.9763	97.096	garK		0.8962	0.6405	71.4684	yrbC
0.8784	0.8529	97.097	yfiH		0.9962	0.712	71.4716	yaaW
1.0163	0.9868	97.0973	yhfK		0.9531	0.6812	71.472	osmC
0.9938	0.965	97.102	ybeB		0.988	0.7062	71.4777	paaF
0.998	0.9691	97.1042	phoA		1	0.7148	71.48	yieG
1.0017	0.9727	97.1049	pstB		0.9972	0.7128	71.4801	arsB
1.0229	0.9933	97.1063	yhiJ		0.998	0.7134	71.483	ygdL
1.0404	1.0103	97.1069	emrD		1.0163	0.7265	71.4848	trg
0.9923	0.9636	97.1077	kbaZ		0.9697	0.6932	71.486	mdtE
0.9788	0.9505	97.1087			1.0402	0.7436	71.4863	yhjB
0.9455	0.9182	97.1126	upp		0.9765	0.6981	71.49	yifE
0.9317	0.9048	97.1128	hofQ		1.0163	0.7266	71.4946	yhfK
0.9872	0.9587	97.113	eda		1.0283	0.7352	71.4966	ygfA
1.0226	0.9931	97.1152	proA		1.0601	0.758	71.5027	yibG
1.0226	0.9931	97.1152	phnH		0.9029	0.6456	71.5029	amn
1.0475	1.0173	97.1169	ppdA		0.9896	0.7076	71.5036	xxx
1.0071	0.9781	97.1204	cheR		0.6331	0.4527	71.5053	lpcA
1.0524	1.0221	97.1209	trpL		0.9602	0.6866	71.5059	mobA
0.9323	0.9055	97.1254	rfaP		0.9918	0.7092	71.5064	ygiN
1.0857	1.0545	97.1263	kdpE		0.9108	0.6513	71.5086	ybaX
1.0026	0.9738	97.1275	phnD		1.0107	0.7228	71.5148	caiE
1.0132	0.9841	97.1279	tyrP		0.9629	0.6887	71.5235	ybdZ
0.9134	0.8872	97.1316	fliS		0.9623	0.6883	71.5266	yiaW
1.0291	0.9996	97.1334	yibN		0.8407	0.6014	71.5356	xxx
1.033	1.0034	97.1346	rluC		1.0035	0.7179	71.5396	ilvL
1.0719	1.0412	97.1359	amiC		0.9716	0.6951	71.5418	hypC
0.992	0.9636	97.1371	yehW		1.0447	0.7474	71.5421	yhjE
0.9474	0.9203	97.1395	nth		0.8402	0.6011	71.5425	rffH
1.0423	1.0125	97.1409	miaB		1.0093	0.7221	71.5446	yhiJ
0.9164	0.8902	97.141	xxx		0.9341	0.6683	71.5448	yfaE
1.0111	0.9822	97.1417	lysC		1.0125	0.7244	71.5457	sulA
1.0883	1.0572	97.1423	xxx		0.9816	0.7023	71.5465	ygeM
1.0429	1.0131	97.1426	yahF		0.9283	0.6642	71.5501	cheZ
1.0011	0.9725	97.1431	ampD		1.0275	0.7352	71.5523	yicS
0.6101	0.5927	97.148	rfaC		0.9415	0.6737	71.556	aaeB
0.9546	0.9274	97.1506	ybfG		0.9156	0.6552	71.5596	trpA
0.9412	0.9144	97.1526	yfhM		1.0152	0.7265	71.5623	ymfD
0.9063	0.8805	97.1533	xxx		1.0012	0.7165	71.5641	ydhX
1.0859	1.055	97.1544	xxx		0.963	0.6892	71.568	ygfH
0.9213	0.8951	97.1562	yafW		1.0527	0.7534	71.5683	ygjE
1.0233	0.9942	97.1563	dicB		1.011	0.7236	71.5727	yggW
0.9987	0.9703	97.1563	artM		0.9906	0.709	71.5728	ydeW
0.9673	0.9398	97.157	cysU		0.9661	0.6915	71.5764	ydjO
1.0318	1.0025	97.1603	xxx		0.9521	0.6815	71.5786	kdsC
0.9969	0.9686	97.1612	gshA		0.9806	0.7019	71.5786	ybcW
0.9477	0.9208	97.1615	yoaA		0.9152	0.6551	71.58	ylcE
0.9313	0.9049	97.1653	glvG		0.9891	0.708	71.5802	acrA
1.0096	0.981	97.1672	hsrA		1.0254	0.734	71.5818	yhaO
0.9428	0.9161	97.168	rsxA		0.9973	0.7139	71.5833	ytfG
0.9469	0.9201	97.1697	hchA		0.9219	0.66	71.5913	carA
0.8941	0.8688	97.1703	gapC		1.0314	0.7384	71.592	aroL
1.0251	0.9961	97.171	phnB		1.0177	0.7286	71.5928	tyrA
0.8984	0.873	97.1728	ygcM		0.9253	0.6625	71.5984	ybiI
0.7357	0.7149	97.1728	pgm		0.9077	0.6499	71.5985	lsrD
0.9729	0.9454	97.1734	ydjE		0.9975	0.7142	71.599	katG
0.9272	0.901	97.1743	feoB		1.0435	0.7472	71.6052	yhbH
0.8815	0.8566	97.1753	srmB		0.9312	0.6668	71.6065	xxx
1.0237	0.9948	97.1769	panF		0.9422	0.6747	71.609	xxx
1.0631	1.0331	97.1781	mltC		0.9894	0.7085	71.6091	dsrB
1.0106	0.9821	97.1799	asmA		1.0297	0.7374	71.6131	ygeY
0.9084	0.8828	97.1819	xxx		0.2829	0.2026	71.6154	rseA
1.033	1.0039	97.183			0.9489	0.6796	71.6198	yfdH
0.9817	0.9541	97.1886	hycF		1.0755	0.7703	71.6225	yiiQ
1.0209	0.9922	97.1888	malF		0.9208	0.6595	71.6225	yieE
0.8758	0.8512	97.1911	recB		0.9237	0.6616	71.625	ygeR
0.9937	0.9658	97.1923	corA		0.9956	0.7131	71.6252	ilvI
1.0261	0.9973	97.1933	ydfV		1.0242	0.7336	71.6266	ybaM
1.0657	1.0358	97.1943	yidL		1.0025	0.7181	71.6309	hybB
0.9848	0.9572	97.1974	rbbA		1.0198	0.7305	71.6317	thiM
0.9673	0.9402	97.1984	idnD		1.0057	0.7204	71.6317	atoA
0.9352	0.909	97.1985	yohK		0.9924	0.7109	71.6344	dcrB
0.9282	0.9022	97.1989	xxx		0.9382	0.6721	71.6372	xxx
1.0142	0.9858	97.1998	yggS		1.087	0.7787	71.6375	holD
1.0751	1.045	97.2003	ymbA		0.9838	0.7048	71.6406	sbmC
0.9466	0.9201	97.2005	argC		0.9807	0.7026	71.6427	cysK
1.0611	1.0314	97.201	xxx		0.9543	0.6837	71.6441	ahpF
0.9352	0.9091	97.2092	yfaH		1.0418	0.7464	71.6452	yedM
1.0716	1.0417	97.2098	bolA		0.9967	0.7141	71.6464	hisC
1.0215	0.993	97.21	ecnA		1.0084	0.7225	71.6482	proC
1.0485	1.0193	97.2151	trmA		0.915	0.6556	71.6503	pgm
0.9562	0.9296	97.2182	gadA		0.9651	0.6915	71.6506	gudX
1.0322	1.0035	97.2195	yjcR		0.9798	0.7021	71.6575	cchA
0.9137	0.8883	97.2201	artQ		0.9482	0.6795	71.6621	rpmF
1.0505	1.0213	97.2204	thiI		0.9955	0.7134	71.6625	ygdL
0.9865	0.9591	97.2225	fliE		1.0474	0.7506	71.6632	gdhA
0.8931	0.8683	97.2232	oppD		0.9755	0.6991	71.6658	nudB
0.9258	0.9001	97.224	hslU		0.8721	0.625	71.6661	puuR
0.9989	0.9712	97.2269	glgB		0.9692	0.6946	71.6674	ebgC
0.9089	0.8837	97.2274	ycdS		1.0479	0.7511	71.6767	rraA
1.0424	1.0135	97.2276	yrfD		1.0053	0.7206	71.6801	yeeP
0.992	0.9645	97.2278	mtr		0.9361	0.671	71.6804	yfaP
0.8985	0.8736	97.2287	fdhE		0.9492	0.6804	71.6814	yjeJ
1.0539	1.0247	97.2293	tnaC		1.0211	0.732	71.6874	paaE
1.0396	1.0108	97.2297	yjaH		0.888	0.6366	71.6892	yeiG
0.9386	0.9126	97.2299	yqhD		0.9947	0.7131	71.69	cobT
1.022	0.9937	97.2309	fecA		0.8566	0.6141	71.6904	yddH
0.9934	0.9659	97.2317	yjeP		0.9418	0.6752	71.6925	mhpC
0.9143	0.889	97.2329	secB		0.9376	0.6722	71.6937	ydiN
1.0591	1.0298	97.2335	yciO		0.9839	0.7054	71.6943	ygbJ
0.9942	0.9667	97.234	elaC		0.9539	0.6839	71.6951	xxx
0.9944	0.9669	97.2345	gltP		0.9579	0.6868	71.6985	uxaA
0.9948	0.9673	97.2356	dcuD		1.0323	0.7402	71.704
0.9158	0.8905	97.2374	xxx		0.9926	0.7118	71.7107	glpE
0.8978	0.873	97.2377	ymgB		1.0011	0.7179	71.7111	cobU
0.9304	0.9047	97.2377	yajB		1.0156	0.7283	71.7113	yagM
0.9667	0.94	97.238	rseB		1.0001	0.7172	71.7128	gst
1.0031	0.9754	97.2386	cdh		0.9973	0.7152	71.7136	yhhY
1.0322	1.0037	97.2389	abgA		0.9949	0.7135	71.7158	cbrA
0.949	0.9228	97.2392	lysP		1.0059	0.7214	71.7169	ygjK
1.058	1.0288	97.2401			1.0534	0.7555	71.7201	yodA
0.9169	0.8916	97.2407	xxx		0.9813	0.7038	71.7212	ygiE
0.979	0.952	97.2421	spr		0.999	0.7165	71.7217	xxx
0.9439	0.9179	97.2455	glxR		0.9124	0.6544	71.7229	xxx
0.9912	0.9639	97.2458	yfeK		0.9987	0.7163	71.7232	yrbG
0.9006	0.8758	97.2463	mdtC		1.049	0.7524	71.7255	phnA
1.017	0.989	97.2468	yjbL		0.9441	0.6772	71.7297	ddpD
0.9263	0.9008	97.2471	yedF		1.017	0.7295	71.7306	yjbR
0.9372	0.9114	97.2471	xxx		0.9353	0.6709	71.731	ygfU
1.0683	1.0389	97.248	yfjP		1.0416	0.7472	71.7358	paaC
0.9775	0.9506	97.2481			1.0342	0.7419	71.7366	ydcI
0.9449	0.9189	97.2484	yecP		1.0134	0.727	71.7387	paaC
0.9996	0.9721	97.2489	hslO		1.0237	0.7344	71.7398	ypjL
1.0326	1.0042	97.2497	yhjR		0.9488	0.6807	71.7433	rnb
1.0545	1.0255	97.2499	dinJ		0.9843	0.7062	71.7464	yjbJ
1.04	1.0114	97.25	recX		1.013	0.7268	71.7473	ygfH
1.0437	1.015	97.2502	ppdA		0.9943	0.7134	71.749	bcsF
1.1026	1.0723	97.2519	yjfP		0.9706	0.6964	71.7494	araF
0.8992	0.8745	97.2531	yfbH		0.9749	0.6995	71.7509	yjcF
1.0538	1.0249	97.2575	yjhE		0.9634	0.6913	71.7563	yicO
1.0504	1.0216	97.2582	bcsC		0.961	0.6896	71.7586	ydeA
1.0225	0.9945	97.2616	aaeA		0.9476	0.68	71.7602	minC
0.9902	0.9631	97.2632	rsxC		0.9328	0.6694	71.7624	ycgY
1.0244	0.9964	97.2667	ynfF		0.9686	0.6951	71.7634	essD
0.9661	0.9397	97.2674	gntT		0.9906	0.7109	71.7646	uspG
0.9448	0.919	97.2693	ygeF		0.9386	0.6736	71.7665	yhhP
0.9131	0.8882	97.273	cysG		0.9663	0.6935	71.7686	ydaN
0.9869	0.96	97.2743	rffA		1.0398	0.7463	71.7734	ccmD
0.9807	0.954	97.2775	hycG		1.0859	0.7794	71.7746	xxx
1.0505	1.0219	97.2775	mprA		0.9956	0.7146	71.7758	yadH
0.9146	0.8897	97.2775	nohA		0.9173	0.6584	71.7759	xxx
1.0058	0.9785	97.2857	xxx		0.9542	0.6849	71.7774	yfiF
0.9248	0.8997	97.2859	seqA		1.0226	0.734	71.7778	yqiC
0.9104	0.8857	97.2869	ygaR		1.0439	0.7493	71.7789	yhiN
1.0552	1.0266	97.2896	fsaA		0.9291	0.6669	71.7791	paaH
0.952	0.9262	97.2899	ybhM		1.0308	0.7399	71.7792	yijD
0.9193	0.8944	97.2914	talB		0.933	0.6697	71.7792	fliY
1.0343	1.0063	97.2929	sdaC		0.8905	0.6392	71.7799	xxx
0.9463	0.9207	97.2947	motA		0.9441	0.6777	71.7827	ynaI
0.9648	0.9387	97.2948	mviM		1.0012	0.7187	71.7839	yihT
1.028	1.0002	97.2957	hyfJ		1.0016	0.719	71.7851	glyA
0.9844	0.9578	97.2978	trkD		0.9766	0.7011	71.7899	yjbQ
0.9661	0.94	97.2984	ydjO		0.9766	0.7011	71.7899	minC
0.9551	0.9293	97.2987	motB		0.983	0.7057	71.7904	rseC
0.9335	0.9083	97.3005	yecA		1.0036	0.7205	71.7916	asnA
0.9524	0.9267	97.3016	agaS		0.9969	0.7157	71.7926	holD
0.979	0.9526	97.3034	tatE		1.048	0.7524	71.7939	csgE
0.9234	0.8985	97.3034	yehX		0.886	0.6361	71.7946	xxx
0.8755	0.8519	97.3044	yedI		1.0016	0.7191	71.7951	idi
1.0352	1.0073	97.3049	rplI		0.9977	0.7163	71.7951	zraP
1.0279	1.0002	97.3052	adiA		0.9449	0.6784	71.796	hda
0.9283	0.9033	97.3069	xxx		1.0077	0.7235	71.7972	paaJ
1.0259	0.9983	97.3097	kdpA		1.0013	0.719	71.8067	ygiH
0.9442	0.9188	97.3099	chbC		0.9215	0.6617	71.8068	yagE
1.0744	1.0455	97.3101	topB		0.9889	0.7101	71.8071	hypD
0.9855	0.959	97.311	nrfG		0.9716	0.6977	71.8094	yhaK
0.9969	0.9701	97.3117	yidJ		0.9671	0.6945	71.8126	rep
1.0418	1.0138	97.3123	xxx		0.963	0.6916	71.8172	fadR
0.9544	0.9288	97.3177	yeiJ		0.9141	0.6565	71.8193	yeeI
1.0304	1.0028	97.3214	xdhA		0.8042	0.5776	71.8229	fliP
0.9374	0.9123	97.3224	hycI		0.9391	0.6745	71.8241	nirD
1.001	0.9742	97.3227	arsR		1.0037	0.7209	71.8243	abgB
0.9824	0.9561	97.3229	pyrI		0.9967	0.7159	71.827	ydhI
0.9041	0.8799	97.3233	hycH		1.0685	0.7675	71.8297	ymfT
0.9797	0.9535	97.3257	glgS		1.0071	0.7234	71.83
1.0171	0.9899	97.3257	frvB		0.9681	0.6954	71.8314	mdtD
0.9509	0.9255	97.3288	xxx		0.9032	0.6488	71.8335	glmM
0.9886	0.9622	97.3296	bcsZ		1.0083	0.7243	71.8338	grxA
0.8957	0.8718	97.3317	ydaF		0.9586	0.6886	71.8339	emrD
1.0423	1.0145	97.3328	yaiZ		1.0538	0.757	71.8353	yhhX
1.0574	1.0292	97.3331	slyX		1.0021	0.7199	71.8391	bioD
0.9938	0.9673	97.3335	yjcZ		0.978	0.7026	71.8405	xxx
1.0133	0.9863	97.3354	yoeE		0.9003	0.6468	71.8427	mqo
1.0855	1.0566	97.3376	miaB		0.9526	0.6844	71.8455	cysD
1.0293	1.0019	97.338			0.9782	0.7028	71.8462	mntH
0.9279	0.9032	97.3381	hcaB		0.915	0.6574	71.847	prlC
0.9891	0.9628	97.341	malK		1.0134	0.7281	71.8472	ycdQ
1.0581	1.03	97.3443	yfcY		1.0159	0.7299	71.8476	yjeH
0.9048	0.8808	97.3475	uspE		0.9843	0.7072	71.848	nrdH
0.7503	0.7304	97.3477	thrC		1.0284	0.7389	71.8495	phoE
1.0824	1.0537	97.3485	ytfE		0.9865	0.7088	71.85	fliE
1.0149	0.988	97.3495	rfaS		1.0199	0.7328	71.8502	ydiA
0.9509	0.9257	97.3499	ulaB		1.015	0.7293	71.8522	sdaA
1.0314	1.0041	97.3531	yliD		0.9888	0.7105	71.8548	gpt
1.0731	1.0447	97.3535	yggX		0.9999	0.7185	71.8572	hemF
0.9713	0.9456	97.3541	cls		0.9975	0.7168	71.8596	treF
0.998	0.9716	97.3547	gspH		0.9865	0.7089	71.8601	yahK
0.9607	0.9353	97.3561	xxx		0.967	0.6949	71.8614	ybbW
1.0327	1.0054	97.3564	hisD		0.9702	0.6972	71.8615	yggN
1.003	0.9765	97.3579	hipA		1.0175	0.7312	71.8624	yqeF
0.9275	0.903	97.3585	yfjM		0.998	0.7172	71.8637	fruA
0.9657	0.9402	97.3594	hcaB		0.9568	0.6876	71.8645	yojL
1.0416	1.0141	97.3598	phnH		1.0045	0.7219	71.8666	yjbC
0.9888	0.9627	97.3604	gpt		1.0305	0.7406	71.868	yjgN
1.0687	1.0405	97.3613	bax		0.9982	0.7174	71.8694	ycdC
1.0119	0.9852	97.3614	frlB		0.989	0.7108	71.8706
0.9399	0.9151	97.3614	rfaF		0.9883	0.7103	71.8709	uspF
0.9933	0.9671	97.3623	yhcG		1.0118	0.7272	71.8719	nirC
1.0126	0.9859	97.3632	ycgH		0.9034	0.6493	71.8729
0.9827	0.9568	97.3644	yphD		0.955	0.6864	71.8743	cmr
1.017	0.9902	97.3648	yjbR		0.9966	0.7163	71.8744	yqjI
0.9792	0.9534	97.3652	stfQ		0.951	0.6836	71.8822	rzpD
1.0414	1.014	97.3689	eptA		1.0001	0.7189	71.8828	ybcF
1.0606	1.0327	97.3694	yojL		0.9558	0.6871	71.8874	nohA
0.9999	0.9736	97.3697	ydeJ		1.0387	0.7467	71.8879	ydiE
0.9966	0.9704	97.3711	borD		1.0334	0.7429	71.8889	yiiD
0.8908	0.8674	97.3731	zntA		0.9925	0.7135	71.8892	moaB
1.0474	1.0199	97.3745	gdhA		0.9961	0.7161	71.8904	hypD
1.0402	1.0129	97.3755	frvA		0.9012	0.6479	71.893	yfcN
0.964	0.9387	97.3755	ompW		0.993	0.7139	71.8933	ybeA
0.9071	0.8833	97.3763	xxx		0.993	0.7139	71.8933	argF
0.9153	0.8913	97.3779	yecG		1.0076	0.7244	71.8936	yhdE
0.9703	0.9449	97.3823	znuB		0.9162	0.6587	71.8948	ymfC
0.9818	0.9561	97.3824	mpl		0.9362	0.6731	71.897	zupT
0.9257	0.9015	97.3858	xxx		0.8718	0.6268	71.8972	ybcN
1.06	1.0323	97.3868	dhaH		0.9533	0.6854	71.8976	xxx
1.0641	1.0363	97.3875	bioC		0.9768	0.7023	71.898	ycaJ
1.0222	0.9955	97.388	aldB		1.0014	0.72	71.8993	yjbE
1.042	1.0148	97.3896	metH		0.9955	0.7158	71.9036	xxx
0.9695	0.9442	97.3904	yeaG		1.0109	0.7269	71.9062	yegD
0.943	0.9184	97.3913	dedA		1.0191	0.7328	71.9066	pheM
0.8632	0.8407	97.3934	xxx		0.9739	0.7003	71.9068	ygbI
0.9747	0.9493	97.3941	hyfA		1.0241	0.7364	71.907	yjtD
0.9374	0.913	97.3971	cysM		0.9597	0.6901	71.9079	trg
0.9721	0.9468	97.3974	lsrF		0.98	0.7047	71.9082	ydiP
0.9152	0.8914	97.3995	cpsB		0.9996	0.7188	71.9088	dkgA
1.0077	0.9815	97.4	yacF		0.8024	0.577	71.9093	xxx
0.9425	0.918	97.4005	yeaA		0.9869	0.7097	71.912	rffA
1.008	0.9818	97.4008	argE		0.9385	0.6749	71.9126	kdpF
1.0314	1.0046	97.4016	aroL		0.9296	0.6685	71.9127	ybiV
1.0468	1.0196	97.4016	yjhB		0.8976	0.6455	71.914	ymfQ
0.9975	0.9716	97.4035	treF		0.9806	0.7052	71.9152	yjgJ
0.9441	0.9196	97.4049	sgbH		0.9543	0.6863	71.9166	torA
1.064	1.0364	97.406	ybcV		1.0041	0.7222	71.9251	xxx
0.9755	0.9502	97.4065	thiF		0.9457	0.6802	71.9256	yfjY
0.8718	0.8492	97.4077	ybcN		0.9767	0.7025	71.9259	ygeW
0.9686	0.9435	97.4086	bcp		1.0099	0.7264	71.9279	ugpQ
1.089	1.0608	97.4105	dhaL		0.9726	0.6996	71.9309	ybaS
0.9772	0.9519	97.411	bglJ		1.0465	0.7528	71.935	yidH
0.8807	0.8579	97.4112	yncB		0.873	0.628	71.9359	yebR
1.0475	1.0204	97.4129	yibH		0.8805	0.6334	71.9364	apaH
0.9513	0.9267	97.4141	nudG		0.9162	0.6591	71.9384	speF
1.0057	0.9797	97.4147	yjaH		1.0142	0.7296	71.9385	ygcK
0.9361	0.9119	97.4148	ldhA		0.9705	0.6982	71.9423	atoD
0.9052	0.8818	97.4149	yebO		0.9816	0.7062	71.9438	yhdN
0.9442	0.9198	97.4158	fdhE		0.9354	0.673	71.9478	murP
0.9713	0.9462	97.4158	ompR		0.9764	0.7025	71.948	lplA
0.995	0.9693	97.4171	ydhV		0.9454	0.6802	71.9484	yhjA
0.9176	0.8939	97.4172	frmR		0.97	0.6979	71.9485	sbcC
0.9143	0.8907	97.4188	yegQ		0.9868	0.71	71.9497	xxx
1.0344	1.0077	97.4188	yjiQ		0.969	0.6972	71.9505	rsxD
0.9575	0.9328	97.4204	yahO		0.9551	0.6872	71.9506	ydeI
1.0392	1.0124	97.4211	yhbW		0.9789	0.7044	71.9583	ydhB
0.9739	0.9488	97.4227	malG		0.9996	0.7193	71.9588	trpL
0.9355	0.9114	97.4238	yehB		0.9069	0.6526	71.9594	ymfR
0.8618	0.8396	97.424	yfdR		0.9365	0.6739	71.9594	torZ
0.9861	0.9607	97.4242	ybgT		0.9658	0.695	71.9611	xxx
0.9594	0.9347	97.4255	nudC		0.9733	0.7004	71.9614	ydbK
1.0027	0.9769	97.4269	marR		1.0019	0.721	71.9633	yijF
1.0196	0.9934	97.4304	yiaB		0.9442	0.6795	71.9657	chbC
0.9652	0.9404	97.4306	yohF		0.9311	0.6701	71.9686	msyB
1.0162	0.9901	97.4316	yfbT		0.8908	0.6411	71.969	zntA
1.114	1.0854	97.4327	amiC		0.9836	0.7079	71.9703	yjbR
1.0246	0.9983	97.4331	malP		0.9822	0.7069	71.9711	yaiC
0.9042	0.881	97.4342	adhP		0.9073	0.653	71.9718	xxx
1.0371	1.0105	97.4352			1.0304	0.7416	71.972	xdhA
0.9985	0.9729	97.4362	edd		1.0133	0.7293	71.9728	mdtH
0.9869	0.9616	97.4364	bglG		0.9067	0.6526	71.9753	adiA
1.0068	0.981	97.4374	yhcH		1.0266	0.7389	71.9755	yjhV
1.0031	0.9774	97.4379	ydjN		1.0088	0.7261	71.9766	xxx
0.9491	0.9248	97.4397	glcC		0.9428	0.6786	71.9771	xxx
1.0198	0.9937	97.4407	ygfB		1.0096	0.7267	71.979	leuC
0.9813	0.9562	97.4422	ruvA		1.0146	0.7303	71.9791	yiaV
1.0134	0.9875	97.4442	ycdQ		1.0037	0.7225	71.9837	serA
1.0528	1.0259	97.4449	paaA		0.912	0.6565	71.9846	yjfJ
0.9005	0.8775	97.4459	ybbY		0.9553	0.6877	71.9879	hisA
0.8927	0.8699	97.446	ydeM		0.9182	0.661	71.9887	yacC
1.0026	0.977	97.4466	mscL		0.975	0.7019	71.9897	yeeU
0.9206	0.8971	97.4473	ompT		0.9426	0.6786	71.9924	mntH
0.9167	0.8933	97.4474	phnC		0.9484	0.6828	71.9949	ydhW
1.0777	1.0502	97.4483	betT		0.9884	0.7116	71.9951	nrfB
1.0624	1.0353	97.4492	yhcC		0.9909	0.7134	71.9952	ybjJ
1.0549	1.028	97.45	yjhF		0.9842	0.7086	71.9976	phoH
1.0707	1.0434	97.4503	udp		1.0003	0.7202	71.9984	xxx
1.0158	0.9899	97.4503	metA		1.0071	0.7251	71.9988	lplA
0.9178	0.8944	97.4504	ypdC		0.9757	0.7025	71.9996	aroF
1.0397	1.0132	97.4512	ycjM		1.0068	0.7249	72.0004	yhcH
1.0795	1.052	97.4525	pdxY		0.9668	0.6961	72.0004	ydeV
0.9582	0.9338	97.4536	yfaY		0.9511	0.6848	72.0008	yghF
0.8094	0.7888	97.4549	xxx		1.0219	0.7358	72.0031	ycbY
0.9786	0.9537	97.4555	yjfN		0.991	0.7136	72.0081	yghQ
0.9394	0.9155	97.4558	xxx		0.9192	0.6619	72.0083	slyD
1.0141	0.9883	97.4559	xxx		0.9746	0.7019	72.0193	cvpA
0.9238	0.9003	97.4562	xxx		0.9957	0.7171	72.0197	pphA
0.9868	0.9617	97.4564	xxx		0.9546	0.6875	72.0197	ybfG
1.0065	0.9809	97.4565	qseB		0.9035	0.6507	72.0199	pppA
0.9127	0.8895	97.4581	putP		0.9569	0.6892	72.0242	rseB
1.0158	0.99	97.4601	yfdC		0.9723	0.7003	72.0251	xylF
0.9729	0.9482	97.4612	gadC		1.01	0.7275	72.0297	gidB
0.977	0.9522	97.4616	atpI		0.9553	0.6881	72.0297	amyA
0.985	0.96	97.4619	nrdG		1.0104	0.7278	72.0309	cobC
0.9658	0.9413	97.4632	gloA		1.0158	0.7317	72.0319	zupT
1.0134	0.9877	97.464	eptB		0.9529	0.6864	72.0327	xxx
0.8795	0.8572	97.4645	xxx		1.008	0.7261	72.0337	smg
0.9348	0.9111	97.4647	alsB		0.9216	0.6639	72.0378	ppiB
0.9703	0.9457	97.4647	xxx		0.8855	0.6379	72.0384	yedI
0.9829	0.958	97.4667	xxx		0.9886	0.7122	72.0413	sufI
0.8961	0.8734	97.4668	yagR		0.8137	0.5862	72.0413	flgH
0.9678	0.9433	97.4685	lldD		1.0505	0.7568	72.0419	thiI
1.0034	0.978	97.4686	rfaL		0.9651	0.6953	72.0443	nadA
1.0311	1.005	97.4687	csgG		0.9637	0.6943	72.0452	rplY
0.9996	0.9743	97.469	yecS		0.9616	0.6928	72.0466	dicC
0.9127	0.8896	97.469	xxx		0.986	0.7104	72.0487	agaW
1	0.9747	97.47	ppiC		0.9352	0.6738	72.0488	yfcV
0.9526	0.9285	97.4701	cysD		0.942	0.6787	72.0488	yaiC
1.0279	1.0019	97.4706	marA		0.9374	0.6754	72.0504	yeiU
0.8935	0.8709	97.4706	xxx		0.9149	0.6592	72.0516	xxx
0.9855	0.9606	97.4734	agaI		0.9847	0.7095	72.0524	yggC
1.0104	0.9849	97.4762	yraQ		1.0288	0.7413	72.0548	thiH
0.9947	0.9696	97.4766	cobT		1.0242	0.738	72.0562	yhfG
0.9473	0.9234	97.477	glgA		1.021	0.7357	72.0568	topB
1.0353	1.0092	97.479	setC		0.9838	0.7089	72.0573	ybjT
0.9246	0.9013	97.48	yeaO		0.9477	0.6829	72.0587	yajC
1.0957	1.0681	97.4811	ytjB		1.0086	0.7268	72.0603	kefA
0.9807	0.956	97.4814	xxx		0.9174	0.6611	72.0624	mrcA
1.0085	0.9831	97.4814	plsX		0.9844	0.7094	72.0642	yaaJ
1.0647	1.0379	97.4829	yqiG		0.9805	0.7066	72.0653	nanK
1.0568	1.0302	97.483	gatZ		0.9816	0.7074	72.066	yaaH
1.0694	1.0425	97.4846	argE		0.9641	0.6948	72.0672	xxx
1.0383	1.0122	97.4863	clcA		0.9842	0.7093	72.0687	gss
0.9431	0.9194	97.487	ypjF		1.0372	0.7475	72.069	xxx
0.9837	0.959	97.4891	frlA		0.9463	0.682	72.0702	eco
1.0277	1.0019	97.4895	yaaY		1.004	0.7236	72.0717	yjdA
0.8848	0.8626	97.491	ymjA		0.9496	0.6844	72.0725	ydjY
0.9486	0.9248	97.491	kbaY		0.9969	0.7185	72.0734	ppiA
0.9008	0.8782	97.4911	yecF		0.9579	0.6904	72.0743	rnk
0.9209	0.8978	97.4916	yciC		0.8623	0.6215	72.0747	yhbC
0.9691	0.9448	97.4925	xxx		1.0027	0.7227	72.0754	yneH
1.0497	1.0234	97.4945	yghU		0.8763	0.6316	72.0758	xxx
0.974	0.9496	97.4949	dusB		1.0285	0.7413	72.0758	hemX
0.9982	0.9732	97.4955	ycdC		1.0315	0.7435	72.0795	yraM
1.0107	0.9854	97.4968	yliK		0.9957	0.7177	72.0799	xylH
1.0312	1.0054	97.4981	ybbK		0.9556	0.6888	72.0804	paaG
0.9755	0.9511	97.4987	nudG		1.0152	0.7318	72.0843	yghF
1.1399	1.1114	97.4998	yhiP		0.8557	0.6169	72.093	xxx
0.9964	0.9715	97.501	kdpA		1.0065	0.7257	72.1013	sodA
1.0415	1.0155	97.5036	rssA		0.9997	0.7208	72.1016	yceO
0.978	0.9536	97.5051	yfeC		0.9406	0.6782	72.1029	ycjO
0.9621	0.9381	97.5055	fdnH		0.9822	0.7082	72.1034	yhcN
1.0105	0.9853	97.5062	yghY		0.9607	0.6927	72.1037	xxx
0.9424	0.9189	97.5064	glnH		0.922	0.6648	72.1041	arcA
0.9508	0.9271	97.5074	ydgT		0.9747	0.7028	72.1042	yhcA
1.0351	1.0093	97.5075	ilvA		0.9468	0.6827	72.106	yodD
1.0032	0.9782	97.508			0.9664	0.6969	72.113	sbcB
1.0154	0.9901	97.5084	yhjY		1.0435	0.7525	72.1131	thiC
0.9151	0.8923	97.5085	aceF		0.9901	0.714	72.1139	xxx
0.9396	0.9162	97.5096	yfjL		1.0396	0.7497	72.1143	hisB
0.9562	0.9324	97.511	gcvR		1.073	0.7738	72.1156	yicC
1.0087	0.9836	97.5116	hsdR		1.0418	0.7513	72.1156	xxx
0.953	0.9293	97.5131	xxx		0.9884	0.7128	72.1166	csgB
1.0219	0.9965	97.5144	ycbY		0.9737	0.7022	72.1167	glvC
0.9737	0.9495	97.5146	amiB		0.9121	0.6578	72.1193	ybbO
1.018	0.9927	97.5147	yedN		0.9595	0.692	72.1209	tgt
0.9738	0.9496	97.5149	tbpA		0.9613	0.6933	72.1211	fhuB
0.9981	0.9733	97.5153	hypB		0.9355	0.6747	72.1219	fucK
0.9862	0.9617	97.5157	ydgH		0.9416	0.6791	72.1219	hmp
0.954	0.9303	97.5157	yfaL		0.975	0.7032	72.1231	yfbO
1.0147	0.9895	97.5165	ybbO		0.9892	0.7135	72.129	psiF
0.9754	0.9512	97.519	fhuA		0.9885	0.713	72.1295	yeiS
0.9436	0.9202	97.5201	aer		0.9677	0.698	72.1298	thiS
1.0284	1.0029	97.5204	mpaA		0.9688	0.6988	72.1305
1.0289	1.0034	97.5216	yjjP		0.9749	0.7032	72.1305	xxx
1.029	1.0035	97.5219	alr		0.9679	0.6982	72.1356	cobC
1.0493	1.0233	97.5222	ybhJ		0.913	0.6586	72.1358	asnB
1.0175	0.9923	97.5233	arcB		0.9611	0.6933	72.1361	ypjA
0.9453	0.9219	97.5246	ybdG		0.9669	0.6975	72.1378	yijP
1.0226	0.9973	97.5259	eutE		0.9447	0.6815	72.1393	mrp
1.0188	0.9936	97.5265	ompL		0.8898	0.6419	72.1398	xxx
0.9825	0.9582	97.5267	xxx		1.0213	0.7368	72.1433	yhfX
0.9792	0.955	97.5286	osmY		0.9492	0.6848	72.145	yfaS
0.9756	0.9515	97.5297	nrdE		0.8972	0.6473	72.1467	frsA
1.004	0.9792	97.5299	katG		0.9874	0.7124	72.1491	yjfI
1.0172	0.9921	97.5324	ybdR		0.8474	0.6114	72.1501	xxx
1.0214	0.9962	97.5328	trkG		0.9961	0.7187	72.1514	entF
1.0426	1.0169	97.535	yajI		1.0033	0.7239	72.1519	yjfM
0.8967	0.8746	97.5354	pal		0.9186	0.6628	72.1533	artQ
0.8399	0.8192	97.5354	ydcQ		1.0558	0.7618	72.1538	yhhN
1.0064	0.9816	97.5358	allB		0.9797	0.7069	72.1547	fruK
0.9827	0.9585	97.5374	yehU		1.0081	0.7274	72.1555	cchB
1.0396	1.014	97.5375	hisB		1.0074	0.7269	72.156	yafN
0.9019	0.8797	97.5385	ygdD		0.9543	0.6886	72.1576	yghA
0.9875	0.9632	97.5392	mraW		0.9073	0.6547	72.1592	xxx
0.9876	0.9633	97.5395	yncC		1.008	0.7274	72.1627	argE
1.0494	1.0236	97.5415			0.9628	0.6948	72.1645	rimK
0.9194	0.8968	97.5419	xxx		0.9937	0.7171	72.1646	mmuM
1.009	0.9842	97.5421	yigF		0.9851	0.7109	72.1653	dapF
1.0051	0.9804	97.5425	livF		0.9704	0.7003	72.1661	yliE
1.0012	0.9766	97.5429	ydhX		0.946	0.6827	72.167
0.9972	0.9727	97.5431	arsB		0.894	0.6452	72.17	yhjK
0.9893	0.965	97.5437	yphH		0.9814	0.7083	72.1724	spy
0.9457	0.9225	97.5468	yfjY		0.9218	0.6653	72.174	relA
0.9174	0.8949	97.5474	yfbS		0.9962	0.719	72.1743	ccmA
0.9908	0.9665	97.5474	yhjQ		0.9538	0.6884	72.1745	treB
0.9909	0.9666	97.5477	sbmA		0.9086	0.6558	72.177
0.9586	0.9351	97.5485	napB		0.9435	0.681	72.1781	yrbF
0.967	0.9433	97.5491	xxx		0.9622	0.6945	72.1783	hybO
1.0038	0.9792	97.5493	smpA		0.9482	0.6844	72.1789	motB
1.0202	0.9952	97.5495	ygjN		0.8846	0.6385	72.1795	ddpB
1.0086	0.9839	97.5511	chaB		0.9648	0.6964	72.1808	metC
1.0347	1.0094	97.5548	ybcD		0.8602	0.6209	72.1809	ymcB
0.9284	0.9057	97.5549	yfdQ		0.9803	0.7076	72.182	fhuC
1.0185	0.9936	97.5552	hyfF		0.9682	0.6989	72.1855	yjdI
0.8878	0.8661	97.5558	mipA		0.9905	0.715	72.1858	cobT
1.0189	0.994	97.5562	ydcO		0.9028	0.6517	72.1865	yciG
0.966	0.9424	97.5569	yphD		0.959	0.6923	72.1898	hybC
1.0277	1.0026	97.5577	yicR		0.9777	0.7058	72.1898	yddJ
0.9339	0.9111	97.5586	nfo		0.9497	0.6856	72.1912	livM
1.0241	0.9991	97.5588	ruvB		1.0058	0.7261	72.1913	moaA
0.9713	0.9476	97.56	wcaA		1.0062	0.7264	72.1924	aroL
0.9596	0.9362	97.5615	yiiX		0.9681	0.6989	72.193	yhcB
0.9722	0.9485	97.5622	ypdI		0.9246	0.6675	72.1934	yjjW
0.9928	0.9686	97.5624	cmtA		0.9589	0.6923	72.1973	ydhW
1.0218	0.9969	97.5631	yhiD		1.0063	0.7266	72.2051	cobS
1.0477	1.0222	97.5661	fixA		0.9545	0.6892	72.2053	ybaB
0.9288	0.9062	97.5668	yfbU		0.9905	0.7152	72.206	bioC
1.0193	0.9945	97.567	xxx		1.0161	0.7337	72.2075	phoE
0.967	0.9435	97.5698	nrfF		0.996	0.7192	72.2088	yigB
0.8937	0.872	97.5719	yehX		1.0507	0.7587	72.209	yjgA
0.9926	0.9685	97.572	cstA		0.9597	0.693	72.2101	yhiL
0.8819	0.8605	97.5734	yeiN		0.9526	0.6879	72.2129	kbl
0.9108	0.8887	97.5736	cmr		0.9757	0.7046	72.2148	yiiU
0.9068	0.8848	97.5739	xxx		1.0121	0.7309	72.2162	gapC
0.9773	0.9536	97.575	srlA		1.0672	0.7707	72.217	ptsH
0.8743	0.8531	97.5752	yoaH		0.9852	0.7115	72.2188	mrr
1.0269	1.002	97.5752	yfdY		1.0119	0.7308	72.2206	frlB
1.027	1.0021	97.5755	speG		0.9763	0.7051	72.2217	ygcR
1.0643	1.0385	97.5759	ydiQ		0.9991	0.7216	72.225	gabD
0.995	0.9709	97.5779	ynjA		0.9739	0.7034	72.2251	nagB
1.0365	1.0114	97.5784	rraA		0.903	0.6522	72.2259	lsrD
0.9917	0.9677	97.5799	dsbG		0.9653	0.6972	72.2263	mog
0.9758	0.9522	97.5815	mpl		0.9214	0.6655	72.227	ybjR
1.0392	1.0141	97.5847	kefB		1.0021	0.7238	72.2283	bcsG
1.0271	1.0023	97.5854	hisL		0.9582	0.6921	72.2292	nrdI
0.9777	0.9541	97.5862	bglB		0.9797	0.7077	72.2364	yjbN
0.7997	0.7804	97.5866	ydaT		0.9567	0.6911	72.2379	xxx
1.0157	0.9912	97.5879	pyrI		0.9719	0.7021	72.2399	xxx
0.9624	0.9392	97.5894	xxx		0.9658	0.6977	72.2406	xxx
1.004	0.9798	97.5896	frwB		0.964	0.6964	72.2407	ompW
0.9638	0.9406	97.5929	yegW		0.9785	0.7069	72.2432	truB
1.0694	1.0437	97.5968	brnQ		1.0525	0.7604	72.247	yjbM
1.0408	1.0158	97.598	yebS		1.0403	0.7516	72.2484	ynfH
1.0285	1.0038	97.5984	hemX		0.9542	0.6894	72.249	xxx
0.9748	0.9514	97.5995	corA		0.9488	0.6855	72.2492	entE
0.921	0.8989	97.6004	trkA		1.0383	0.7502	72.2527	sstT
0.9381	0.9156	97.6015	yebZ		0.9738	0.7036	72.253	yihR
0.9886	0.9649	97.6027	ycjV		1.0776	0.7787	72.2624	cld
0.9515	0.9287	97.6038	proX		0.9648	0.6972	72.2637	mviM
1.035	1.0102	97.6039	bcsA		0.9421	0.6808	72.2641
0.9808	0.9573	97.604	lldR		0.9941	0.7184	72.2664	ycbL
0.8559	0.8354	97.6049	manX		0.9624	0.6955	72.2672	yjcF
0.9562	0.9333	97.6051	ybdH		0.9855	0.7122	72.2679	ylbE
1.0565	1.0312	97.6053	bioA		1.0133	0.7323	72.2688	yiiS
0.9608	0.9378	97.6062	focB		1.0097	0.7297	72.269	grxA
0.995	0.9712	97.608	araF		0.9632	0.6961	72.2695	ygcR
1.012	0.9878	97.6087	ybaL		1.0036	0.7253	72.2698	caiC
1.0293	1.0047	97.61	sodA		0.9254	0.6688	72.2715	ybcF
0.9457	0.9231	97.6102	yicG		0.9252	0.6687	72.2763	yebO
0.9844	0.9609	97.6128	uxaA		1.0143	0.7331	72.2764	yqcA
0.9174	0.8955	97.6128	pitA		0.9934	0.718	72.277	rsxE
0.9929	0.9692	97.6131	hybD		1.0219	0.7386	72.2771	yhbX
1.0139	0.9897	97.6132	malS		0.9271	0.6701	72.2792	yoaG
0.9513	0.9286	97.6138	cysZ		1.0245	0.7405	72.2792	creB
0.9055	0.8839	97.6146	gnsA		0.9888	0.7147	72.2795	yqiB
1.023	0.9986	97.6149	exuT		1.013	0.7322	72.2804	speC
0.9224	0.9004	97.6149	yehA		0.9755	0.7051	72.2809	thiF
0.9602	0.9373	97.6151	btuD		0.9333	0.6746	72.2812	yjhI
1.011	0.9869	97.6162	yrhB		1.0268	0.7422	72.2828	yddK
1.0237	0.9993	97.6165	xxx		0.9947	0.719	72.2831	pabA
1.0075	0.9835	97.6179	frwD		0.9846	0.7117	72.2832	yjbI
0.9201	0.8982	97.6198	xxx		0.9507	0.6872	72.2836	uvrC
0.9076	0.886	97.6201	ybjQ		1.0348	0.748	72.2845	gloB
0.9245	0.9025	97.6203	sprT		0.9277	0.6706	72.2863	ycjU
0.8701	0.8494	97.621	yeiR		0.9209	0.6657	72.288	yciC
0.9754	0.9522	97.6215	melB		1.009	0.7294	72.2894	metE
0.8998	0.8784	97.6217	ypeA		0.8968	0.6483	72.2904	yadK
1.0391	1.0144	97.6229	mutY		0.9784	0.7073	72.2915	smg
0.9845	0.9611	97.6232	mngR		0.8782	0.6349	72.2956	xxx
0.9551	0.9324	97.6233			0.9295	0.672	72.2969	pstA
0.9259	0.9039	97.6239	ymgF		0.9281	0.671	72.2982	ybgA
0.9136	0.8919	97.6248	xxx		0.9328	0.6744	72.2985	ygiB
0.9516	0.929	97.6251	ychA		0.9275	0.6706	72.3019	envZ
0.9908	0.9673	97.6282	ycjP		0.9575	0.6923	72.3029	livG
1.0336	1.0091	97.6296	mltD		0.8687	0.6281	72.3034	aroG
1	0.9763	97.63	yieG		1.0193	0.737	72.3045	trpE
1.0001	0.9764	97.6302	ybcF		1.0027	0.725	72.3048	yjbM
1.0088	0.9849	97.6308	glcB		0.8868	0.6412	72.3049	xxx
1.0426	1.0179	97.6309	ade		0.9183	0.664	72.3075	kch
0.8105	0.7913	97.6311	cpxR		0.9898	0.7157	72.3075
1.0098	0.9859	97.6332	rnhB		0.9909	0.7165	72.308	sbmA
0.9087	0.8872	97.634	treC		0.8851	0.64	72.3082	cpdB
0.99	0.9666	97.6364	artP		0.9469	0.6847	72.3096	ycaR
1.0071	0.9833	97.6368	ypjB		0.9607	0.6947	72.3119	yghB
1.0635	1.0384	97.6399	gspI		1.0716	0.7749	72.3124	mrr
1.0214	0.9973	97.6405	speB		0.899	0.6501	72.3137	aroG
0.9879	0.9646	97.6415	mtlD		0.942	0.6812	72.3142	yadL
0.9795	0.9564	97.6417	ydiB		1.0565	0.764	72.3142	bioA
0.9159	0.8943	97.6417	ygaD		0.9692	0.7009	72.3174	ybfP
0.8781	0.8574	97.6426	yfiR		0.9913	0.7169	72.3192	yahF
1.0098	0.986	97.6431	kdpC		0.9892	0.7154	72.3211	yheV
1.0353	1.0109	97.6432	ymfA		0.9578	0.6927	72.322	yjgR
1.0105	0.9867	97.6447	phnB		0.9766	0.7063	72.3223	proV
1.0071	0.9834	97.6467	yehL		0.8787	0.6355	72.3227	helD
1.0288	1.0046	97.6477	yliC		0.9847	0.7122	72.3266	xxx
0.9991	0.9756	97.6479	atoE		0.9121	0.6597	72.3276	moeA
0.944	0.9218	97.6483	cspC		0.9898	0.7159	72.3277	yjeS
0.9232	0.9015	97.6495	yodC		0.9696	0.7013	72.3288	treB
0.936	0.914	97.6496	yeaO		0.9772	0.7068	72.3291	napA
0.9151	0.8936	97.6505	xxx		0.9989	0.7225	72.3296	ybbA
0.9364	0.9144	97.6506	kbaZ		0.9845	0.7121	72.3311	fruB
0.9496	0.9273	97.6516	dsdA		1.0149	0.7341	72.3322	ygcO
0.9626	0.94	97.6522	alsC		0.9665	0.6991	72.3332	yjgA
1.0401	1.0157	97.6541	yihS		0.9767	0.7065	72.3354	yicR
0.938	0.916	97.6546	ypfI		0.9572	0.6924	72.336	galE
0.9215	0.8999	97.656	yegL		1.0165	0.7353	72.3364	yhdT
0.9516	0.9293	97.6566	xxx		0.9247	0.6689	72.337	yfhK
0.9946	0.9713	97.6573	xxx		0.979	0.7082	72.3391	spr
0.9821	0.9591	97.6581	btuF		0.9472	0.6852	72.3395	pphB
0.9403	0.9183	97.6603	zraR		1.0112	0.7315	72.3398	yaiY
0.9924	0.9692	97.6622	phnP		1.0011	0.7242	72.3404	yiaJ
0.8991	0.8781	97.6643	ydeA		0.9357	0.6769	72.3416	ydfG
1.0192	0.9954	97.6648	xxx		0.9363	0.6774	72.3486	xxx
0.968	0.9454	97.6653	rseC		1.0481	0.7583	72.35	proB
1.0023	0.9789	97.6654	lysU		0.9433	0.6825	72.3524	yfiE
0.9767	0.9539	97.6656	fabR		0.9326	0.6748	72.3569	yfbW
1.041	1.0167	97.6657	ygjO		0.9055	0.6552	72.3578	gnsA
0.964	0.9415	97.666	yceA		0.9211	0.6665	72.3591	xxx
0.9984	0.9751	97.6663	pta		0.9989	0.7228	72.3596	yhcO
0.8531	0.8332	97.6673	xxx		1.0018	0.7249	72.3598	rfaJ
0.8493	0.8295	97.6687	yoaG		0.9895	0.716	72.3598	kefB
0.9224	0.9009	97.6691	xxx		0.9736	0.7045	72.3603	ydiH
1.0298	1.0058	97.6695	xxx		0.9567	0.6923	72.3633	yfbG
0.9871	0.9641	97.6699	wza		0.8949	0.6476	72.3656	ygbT
0.9185	0.8971	97.6701	yehM		1.009	0.7302	72.3687	yfhQ
0.9958	0.9726	97.6702	ytfF		0.9464	0.6849	72.369	ycjT
0.9275	0.9059	97.6712	ypfE		0.9236	0.6684	72.369	yhbU
0.949	0.9269	97.6712	yoeF		0.9998	0.7236	72.3745	ygaV
0.9883	0.9653	97.6728	uspF		0.9991	0.7231	72.3751	gadX
0.933	0.9113	97.6742	yliB		0.9698	0.7019	72.3757	ykgD
0.9545	0.9323	97.6742	mltA		1.0089	0.7302	72.3759	paaB
0.9637	0.9413	97.6756	rplY		0.9159	0.6629	72.3769	ygaD
0.9768	0.9541	97.6761	yeiE		0.9648	0.6983	72.3777	ygdR
0.9993	0.9761	97.6784	yqeG		1.0669	0.7722	72.3779	ybhS
1.0427	1.0185	97.6791	marC		0.984	0.7122	72.378	yjeN
1.0089	0.9855	97.6806	hypC		0.9851	0.713	72.3784	ybgP
0.9666	0.9442	97.6826	yebE		0.9964	0.7212	72.3806	tus
1.0057	0.9824	97.6832	rtcR		0.9791	0.7087	72.3828	ygeG
1.0273	1.0035	97.6832	ynfP		0.9925	0.7184	72.3829	htgA
1.0279	1.0041	97.6846	yliJ		1.0006	0.7243	72.3866	rsxD
0.9502	0.9282	97.6847	yjgX		0.9644	0.6981	72.387	bfr
0.9869	0.9641	97.6897	feaB		0.9786	0.7084	72.3891	tiaE
0.9357	0.9141	97.6916	ydfG		0.9692	0.7016	72.3896	yiaH
1.0268	1.0031	97.6919	yddK		0.9573	0.693	72.3911
0.9402	0.9185	97.692	aas		0.9907	0.7172	72.3933	hcaC
1.0184	0.9949	97.6925	yjdF		1.0128	0.7332	72.3934	yjfJ
0.8971	0.8764	97.6926	yagZ		1.0132	0.7335	72.3944	xxx
0.9448	0.923	97.6926	ygbE		0.9049	0.6551	72.3947	chbB
0.8928	0.8722	97.6927	ydcE		1.0147	0.7346	72.3958	ybbO
1.0663	1.0417	97.693	metB		0.9941	0.7197	72.3971	yjaG
0.9756	0.9531	97.6937	yiiT		0.9605	0.6954	72.3998	ybdG
0.8763	0.8561	97.6949	xerD		1.0069	0.729	72.4004	ytfQ
1.0284	1.0047	97.6954	dsdX		0.986	0.7139	72.4037	ynhG
0.916	0.8949	97.6965	yccF		1.0288	0.7449	72.4047	caiC
0.9727	0.9503	97.6971	xxx		0.9654	0.699	72.4052	galK
0.969	0.9467	97.6987	tdk		0.8828	0.6392	72.406	ybhO
1.0518	1.0276	97.6992			0.9325	0.6752	72.4075	selB
0.9216	0.9004	97.6997	xxx		0.975	0.706	72.4103	ymcA
0.9303	0.9089	97.6997	hrpA		0.9895	0.7165	72.4103	csdA
1.0173	0.9939	97.6998	cadB		1.0011	0.7249	72.4103	ykiB
1.0096	0.9864	97.7021	pdxJ		0.8914	0.6455	72.4142	phoP
0.9141	0.8931	97.7027	ymgE		0.9534	0.6904	72.4145	recR
1.0193	0.9959	97.7043	yhfU		0.9883	0.7157	72.4173	paaF
0.915	0.894	97.7049	pgm		1.0663	0.7722	72.4186	yjgW
0.9379	0.9164	97.7076	ynaJ		0.9856	0.7138	72.4229	rsxB
1.0297	1.0061	97.7081	yibA		0.8812	0.6382	72.424	soxS
1.0037	0.9807	97.7085	bioF		0.9839	0.7126	72.4261	xxx
0.8991	0.8785	97.7088	rfaI		0.9492	0.6875	72.4294	dppD
1.0172	0.9939	97.7094	yjhE		0.93	0.6736	72.4301	yagM
1.0401	1.0163	97.7118	tatD		0.9661	0.6998	72.4356	frlB
1.0053	0.9823	97.7121	yibL		1.0014	0.7254	72.4386	ackA
0.883	0.8628	97.7123	cyoA		0.9858	0.7141	72.4386	yjcO
0.9794	0.957	97.7129	yihI		0.9289	0.6729	72.4405	yneE
0.9928	0.9701	97.7135			0.9021	0.6535	72.4421	ydcK
1.0542	1.0301	97.7139	ybdL		0.9886	0.7162	72.4459	yidQ
0.9844	0.9619	97.7143	yeaU		0.9338	0.6765	72.4459	ssuC
0.9188	0.8978	97.7144	exuR		0.9204	0.6668	72.4468	hyfF
0.9716	0.9494	97.7151	yjjK		0.9607	0.696	72.4472	yjbI
0.8363	0.8172	97.7161	ydiY		1.0257	0.7431	72.4481	argD
0.9721	0.9499	97.7163	yegV		0.987	0.7151	72.4519	ynbA
1.0558	1.0317	97.7174	yhhN		1.0204	0.7393	72.452	yadN
1.0174	0.9942	97.7197	mdaB		0.9987	0.7236	72.4542	yjcE
1.0312	1.0077	97.7211	ilvB		1.0924	0.7915	72.4551	priB
0.9879	0.9654	97.7224	proP		0.9864	0.7147	72.4554
1.0102	0.9872	97.7232	ymfA		1.0405	0.7539	72.4556	bioB
1.05	1.0261	97.7238	dinF		0.9483	0.6871	72.456	fucR
1.0984	1.0734	97.724	yjjU		0.9821	0.7116	72.457	paaH
0.9851	0.9627	97.7261	dapF		0.9662	0.7001	72.4591	yghT
0.9502	0.9286	97.7268	fhuF		1.02	0.7391	72.4608	yqcE
0.943	0.9216	97.7306	yecO		1.0516	0.762	72.461	thiG
0.9959	0.9733	97.7307	agaS		0.8955	0.6489	72.4623	uup
0.9212	0.9003	97.7312	ubiC		0.9362	0.6784	72.4631	yagB
0.9921	0.9696	97.7321	nirB		0.9395	0.6808	72.4641	yibQ
1.001	0.9783	97.7323	nagZ		0.9693	0.7024	72.4647	yddW
0.9398	0.9185	97.7336	ygcF		0.9112	0.6603	72.4649	ybjE
0.931	0.9099	97.7336	basR		1.0158	0.7361	72.4651	metA
0.9936	0.9711	97.7355	proQ		1.0198	0.739	72.4652	ygfB
0.8265	0.8078	97.7374	gltA		0.9926	0.7193	72.4663	xxx
1.0078	0.985	97.7376	yhiQ		1.0206	0.7396	72.4672	wcaB
1.0035	0.9808	97.7379	ydgI		0.9789	0.7094	72.4691	endA
0.955	0.9334	97.7382	cmr		0.9742	0.706	72.4697	feoA
1.0438	1.0202	97.739	zapA		1.0414	0.7547	72.4698	hsdS
1.0041	0.9814	97.7393	yjbH		0.9452	0.685	72.4714	nadC
0.9422	0.9209	97.7393	sapC		1.027	0.7443	72.4732	qor
0.9601	0.9384	97.7398	yfeU		0.9163	0.6641	72.4763	ylbE
0.965	0.9432	97.7409	gspE		0.9461	0.6857	72.4765	pstS
0.9739	0.9519	97.741	nagB		0.9403	0.6815	72.4769	ybaK
1.014	0.9911	97.7416	leuC		1.0188	0.7384	72.4774	ycfM
1.0233	1.0002	97.7426	yhdY		0.9923	0.7192	72.4781	yihM
0.9084	0.8879	97.7433	uspE		0.9756	0.7071	72.4785	ygjP
0.9533	0.9318	97.7447	xxx		0.9044	0.6555	72.479	nudE
0.9048	0.8844	97.7454	yagR		0.9996	0.7245	72.479	yhcF
0.9629	0.9412	97.7464	ptsN		1.0029	0.7269	72.4798	yrbL
1.0078	0.9851	97.7476	sapA		0.9844	0.7135	72.4807	uxaA
1.0089	0.9862	97.75	rbn		1.0437	0.7565	72.4825	ygaZ
0.9914	0.9691	97.7507	add		0.9693	0.7026	72.4853	yggM
0.9118	0.8913	97.7517	yacC		1.0064	0.7295	72.4861	sstT
1.0366	1.0133	97.7523	yneH		0.9806	0.7108	72.4862	hybC
0.9616	0.94	97.7537	yddB		0.8981	0.651	72.4864	xxx
1.0289	1.0058	97.7549	paaI		0.9926	0.7195	72.4864	lsrB
0.9577	0.9362	97.755	yiaK		0.969	0.7024	72.4871	tdk
0.9452	0.924	97.7571	ygcP		0.997	0.7227	72.4875	hfq
1.0347	1.0115	97.7578	setC		0.9887	0.7167	72.4891	ykgH
0.9413	0.9202	97.7584	yiaI		0.984	0.7133	72.4898	rhaS
0.9996	0.9772	97.7591	emrE		0.992	0.7191	72.4899	phnM
1.0132	0.9905	97.7596	yrhA		1.0062	0.7294	72.4906	wcaB
1.0134	0.9907	97.76	paaC		0.9528	0.6907	72.4916	rhtA
0.9028	0.8826	97.7625	yciG		0.9528	0.6907	72.4916	glnK
1.0503	1.0268	97.7625	yjiC		1.0008	0.7255	72.492	ygiQ
0.9977	0.9754	97.7649	malQ		1.015	0.7358	72.4926	proV
0.9804	0.9585	97.7662	yncA		0.9572	0.6939	72.4927	yggM
0.967	0.9454	97.7663	yebK		0.9074	0.6578	72.4928	rluC
1.0119	0.9893	97.7666	wcaM		1.0311	0.7475	72.4954	csgG
1.0479	1.0245	97.767	yqeH		0.9333	0.6766	72.4954	xxx
1.0212	0.9984	97.7673	ccmA		0.9462	0.686	72.5005	torY
0.9994	0.9771	97.7687	glgX		0.9699	0.7032	72.5023	yqiK
0.973	0.9513	97.7698	yiaY		0.987	0.7156	72.5025	yjdK
1.0059	0.9835	97.7731	yhiR		1.0056	0.7291	72.504	ydeP
1.0015	0.9792	97.7733	yfgG		1.022	0.741	72.5049	fecA
1.0696	1.0458	97.7749	ivbL		0.9209	0.6677	72.5052	xxx
0.9267	0.9061	97.7771	nlpE		1.0555	0.7653	72.5059	solA
0.9583	0.937	97.7773	yddL		0.9668	0.701	72.5072	ykgF
0.9723	0.9507	97.7785	ygfT		0.9461	0.686	72.5082	cybC
0.9006	0.8806	97.7793	cutC		0.9814	0.7116	72.5087	yjhD
0.9637	0.9423	97.7794	yjeT		0.9902	0.718	72.5106	yeiS
0.9504	0.9293	97.7799	ydhI		0.9251	0.6708	72.5111	ddpB
0.9821	0.9603	97.7803	rsuA		0.9826	0.7125	72.5117	ndh
1.0048	0.9825	97.7807	yiiL		0.9648	0.6996	72.5124	yigG
0.978	0.9563	97.7812	xxx		0.9972	0.7231	72.513	ydfV
0.9014	0.8814	97.7812	ymfL		1.0133	0.7348	72.5155	solA
0.9827	0.9609	97.7816	ycdU		0.8802	0.6383	72.5176	uup
0.9559	0.9347	97.7822	cspG		0.9312	0.6753	72.5193	ydeW
1.0282	1.0054	97.7825	abrB		0.9596	0.6959	72.5198	xxx
0.9654	0.944	97.7833	ygiP		0.8763	0.6355	72.5208	wzxE
1.0016	0.9794	97.7835	yhfK		0.9833	0.7131	72.5211	hisG
1.0062	0.9839	97.7837	wcaB		0.8443	0.6123	72.5216	yceH
0.993	0.971	97.7845	argF		1.0536	0.7641	72.5228	yhaV
1.0526	1.0293	97.7864	metE		0.9892	0.7174	72.5233	argF
0.9174	0.8971	97.7872	ybcQ		1.0304	0.7473	72.5252	tatA
0.904	0.884	97.7876	chpA		0.9675	0.7017	72.5271	tig
1.0041	0.9819	97.7891	deoA		0.9934	0.7205	72.5287	yjgW
1.0177	0.9952	97.7891	yqhH		1.02	0.7398	72.5294	ygjM
0.9772	0.9556	97.7896	menF		0.838	0.6078	72.5298	rbfA
1.0094	0.9871	97.7908	yqhA		0.9509	0.6897	72.5313	xxx
0.9597	0.9385	97.791	yhiL		1.019	0.7391	72.5319	yedL
0.9553	0.9342	97.7913	asnC		0.9076	0.6583	72.532	ybjQ
0.9786	0.957	97.7928	fdoG		0.9127	0.662	72.532	dnaG
0.9969	0.9749	97.7932	ppiA		0.9981	0.724	72.5378	yjhG
0.9019	0.882	97.7935	rbsA		0.9025	0.6547	72.5429	alkB
1.016	0.9936	97.7953	yiaG		1.0522	0.7633	72.5432	ygeX
0.9759	0.9544	97.7969	pstS		0.975	0.7073	72.5436	galP
0.9127	0.8926	97.7977	dnaG		0.9171	0.6653	72.5439	ydfO
0.9311	0.9106	97.7983	cusF		0.9743	0.7068	72.5444	ygfX
0.9766	0.9551	97.7985	proV		0.9736	0.7063	72.5452	lipA
0.9312	0.9107	97.7985	mdtG		0.9077	0.6585	72.546	ninE
0.9138	0.8937	97.8004	xxx		1.017	0.7378	72.5467	nudC
0.9235	0.9032	97.8018	ynjE		0.9763	0.7083	72.5494	yaiX
0.9283	0.9079	97.8024	ybiU		0.972	0.7052	72.5514	xylF
0.9877	0.966	97.803	pcm		0.9312	0.6756	72.5515	relE
1.0335	1.0108	97.8036	ilvH		0.9819	0.7124	72.5532	php
1.0383	1.0155	97.8041	sstT		0.9915	0.7194	72.5567	ygiZ
0.9428	0.9221	97.8044	cpdA		0.938	0.6806	72.5586	yfjH
0.9201	0.8999	97.8046	yfgF		0.9614	0.6976	72.5608	mhpT
1.0523	1.0292	97.8048	yhjX		0.9749	0.7074	72.5613	yfdV
0.9938	0.972	97.8064	yqjC		0.9917	0.7196	72.5623	xxx
0.9852	0.9636	97.8076	atoB		1.001	0.7264	72.5674	ccmD
1.0132	0.991	97.8089	xxx		0.8902	0.646	72.568	ybgS
1.0179	0.9956	97.8092	yjeI		1.0291	0.7468	72.5683	hisI
1.0043	0.9823	97.8094	yrbE		1.0058	0.7299	72.5691	yagN
0.9414	0.9208	97.8118	glgB		0.9205	0.668	72.5693	eutI
0.9597	0.9387	97.8118	trg		1	0.7257	72.57	nadR
1.0062	0.9842	97.8136	relB		0.9993	0.7252	72.5708	xxx
1.0705	1.0471	97.8141	acrB		0.9815	0.7123	72.5726	yggL
0.9928	0.9711	97.8143	yfiL		0.9936	0.7211	72.5745	pepN
0.9059	0.8861	97.8143	ydfD		1.0152	0.7368	72.5768	ygjI
0.9162	0.8962	97.8171	speF		0.9915	0.7196	72.5769	edd
0.8522	0.8336	97.8174	inaA		0.9886	0.7175	72.5774	tpx
0.825	0.807	97.8182	flgM		0.9744	0.7072	72.578	xxx
1.0086	0.9866	97.8188	kefA		0.9854	0.7152	72.5797	xxx
1.0041	0.9822	97.8189	gshB		0.9081	0.6591	72.5801	dcd
0.9361	0.9157	97.8207	speA		1.0128	0.7351	72.581	intA
0.973	0.9518	97.8212	yfjK		0.9516	0.6907	72.583	xxx
1.042	1.0193	97.8215	hisL		0.9666	0.7016	72.5843	acpT
0.845	0.8266	97.8225	xxx		0.9601	0.6969	72.5862	gmd
1.0058	0.9839	97.8226	nlpD		0.9882	0.7173	72.5865	yhhS
0.9876	0.9661	97.823	shiA		0.9758	0.7083	72.5866	ymgA
0.9241	0.904	97.8249	ybjE		0.9773	0.7094	72.5877	srlA
0.9241	0.904	97.8249	ygaP		0.9255	0.6718	72.5878	ydiH
0.9986	0.9769	97.827	yhfL		0.9846	0.7147	72.5879	yhcO
0.9803	0.959	97.8272	degQ		0.957	0.6947	72.5914	rimM
0.9575	0.9367	97.8277	afuC		0.9895	0.7183	72.5922	kefG
0.9624	0.9415	97.8283	xylG		0.9604	0.6972	72.5948	yrhA
0.9954	0.9738	97.83	xxx		0.913	0.6628	72.5958	yebF
0.9725	0.9514	97.8303	kbaY		0.9415	0.6835	72.5969	yifE
0.9682	0.9472	97.831	mdoC		0.9357	0.6793	72.5981	glpG
0.996	0.9744	97.8313	yigB		1.004	0.7289	72.5996	yjdA
0.9644	0.9435	97.8328	betB		0.9927	0.7207	72.6	trpB
1.0062	0.9844	97.8334	ecpD		0.9723	0.7059	72.601	dusC
1.0526	1.0298	97.8339	xxx		0.9899	0.7187	72.6033	ilvG
0.9421	0.9217	97.8346	yqjK		0.9697	0.7041	72.6101	glnA
0.8362	0.8181	97.8354	intR		1.0022	0.7277	72.6103	yghU
1.0118	0.9899	97.8355	nirC		0.9208	0.6686	72.6108	yqfA
1.0211	0.999	97.8357	yagV		0.9398	0.6824	72.6112	ybjH
1.0304	1.0081	97.8358	ydaW		0.9209	0.6687	72.6137	mdoH
1.0121	0.9902	97.8362	recE		1.0232	0.743	72.6153	yicH
0.8691	0.8503	97.8368	envY		0.9425	0.6844	72.6154	manX
1.0084	0.9866	97.8382	mgsA		0.9425	0.6844	72.6154	pioO
1.0086	0.9868	97.8386	gst		0.9743	0.7075	72.6162	bisC
0.8611	0.8425	97.84	ybdM		1.0112	0.7343	72.6167	yafU
0.94	0.9197	97.8404	xxx		1.0384	0.7541	72.6213
0.968	0.9471	97.8409	btuC		0.8766	0.6366	72.6215	nohB
0.9125	0.8928	97.8411	yegS		0.8872	0.6443	72.6217	phnF
1.0474	1.0248	97.8423			0.9336	0.678	72.6221	lamB
0.9737	0.9527	97.8433	glvC		1.0326	0.7499	72.6225
1.0109	0.9891	97.8435	yggH		1.0447	0.7587	72.6237	dsrB
0.9139	0.8942	97.8444	sohB		0.9969	0.724	72.6251	yjiX
0.9466	0.9262	97.8449	nanR		0.9772	0.7097	72.6259	xxx
1.0721	1.049	97.8454	uvrA		1.0251	0.7445	72.6271	leuD
0.9936	0.9722	97.8462	ycbJ		1.0357	0.7522	72.6272
0.9805	0.9594	97.848	nanK		0.9923	0.7207	72.6292	ygfB
0.9899	0.9686	97.8483	ilvG		1.0212	0.7417	72.6302	sgrR
0.9158	0.8961	97.8489	yqeI		0.9964	0.7237	72.6315
0.9537	0.9332	97.8505	ybbD		0.969	0.7038	72.6316	yicO
0.9818	0.9607	97.8509	yicE		0.9826	0.7137	72.6338	degP
1.0285	1.0064	97.8512	ytfL		0.8921	0.648	72.6376	sufD
0.8751	0.8563	97.8517	dksA		0.997	0.7242	72.6379	zapA
1.0195	0.9976	97.8519	bcr		1.0299	0.7481	72.6381	lacI
0.9359	0.9158	97.8523	yjiN		1.0237	0.7436	72.6385	ypjJ
1.0059	0.9843	97.8527	ibpA		1.0011	0.7272	72.6401	hepA
1.039	1.0167	97.8537	panC		0.8999	0.6537	72.6414	ybeZ
0.9509	0.9305	97.8547	yjcZ		0.9657	0.7015	72.6416	hcaB
1.1234	1.0993	97.8547	yneF		0.9288	0.6747	72.6421	yfbU
0.9424	0.9222	97.8565	yhaK		1.0203	0.7412	72.6453	ylaB
1.0124	0.9907	97.8566	ybiX		1.0196	0.7407	72.6461	yggV
0.9658	0.9451	97.8567	wza		0.9715	0.7058	72.6505	yffI
0.962	0.9414	97.8586	csiE		0.9803	0.7122	72.6512	degQ
1.0051	0.9836	97.8609	evgA		0.9965	0.724	72.6543	umuC
1.0105	0.9889	97.8624	yqiJ		0.9747	0.7082	72.6583	ybgF
1.0012	0.9798	97.8626	yihT		1.0362	0.7529	72.6597	metC
0.9312	0.9113	97.863	xxx		0.9317	0.677	72.6629	yfbB
0.9734	0.9526	97.8632	xxx		0.9665	0.7023	72.6643	pdhR
0.9742	0.9534	97.8649	feoA		0.9954	0.7233	72.6643	ybjM
0.9651	0.9445	97.8655	gudX		1.0104	0.7342	72.6643	yheU
1.031	1.009	97.8661	yhhT		0.8908	0.6473	72.665	yadL
0.9186	0.899	97.8663	hisB		0.9947	0.7228	72.6651	ydbK
0.9515	0.9312	97.8665	yghA		0.8634	0.6274	72.6662	ynfN
0.8531	0.8349	97.8666	yciK		0.9867	0.717	72.6665	yiaN
1.0314	1.0094	97.867	prfC		0.9732	0.7072	72.6675	ascB
1.0128	0.9912	97.8673	yjfJ		0.9015	0.6551	72.6678	torY
0.9571	0.9367	97.8686	yfaW		0.9985	0.7256	72.669	htrG
0.8916	0.8726	97.869	ycjS		1.0344	0.7517	72.6701	mdoB
1.0372	1.0151	97.8693	xxx		0.9777	0.7105	72.6706	xxx
0.8825	0.8637	97.8697	yfiN		0.9587	0.6967	72.6713	fliH
1.0283	1.0064	97.8703	ygfA		1.0297	0.7483	72.6717	yibA
1.066	1.0433	97.8705	yqjG		0.9101	0.6614	72.6733	pflC
0.9769	0.9561	97.8708	galT		0.9991	0.7261	72.6754	atoE
0.9254	0.9057	97.8712	ecnB		0.9834	0.7147	72.6764	yjeN
1.0147	0.9931	97.8713	leuL		0.9403	0.6834	72.6789	fpr
0.996	0.9748	97.8715	ppx		0.963	0.6999	72.6791	pspF
1.043	1.0208	97.8715	ybgQ		1.0033	0.7292	72.6802	mdtL
1.0524	1.03	97.8715	yidF		0.9938	0.7223	72.6806	ydeE
0.9115	0.8921	97.8716	xxx		0.8796	0.6393	72.6808	ppk
1.0196	0.9979	97.8717	yheO		0.9686	0.704	72.6822	bcp
1.02	0.9983	97.8725	yphE		0.8771	0.6375	72.6827	yfbN
0.983	0.9621	97.8739	rseC		1.0079	0.7326	72.6858	trpB
1.0257	1.0039	97.8746	argD		0.9259	0.673	72.686	uxuR
1.0352	1.0132	97.8748	gudD		0.9673	0.7031	72.6869	ygdR
0.9755	0.9548	97.878	yidE		1.0581	0.7691	72.6869	yfcY
1.0041	0.9828	97.8787	xxx		0.9048	0.6577	72.6901	ycgX
1.0091	0.9877	97.8793	yifB		1.0264	0.7461	72.691	napF
0.9337	0.9139	97.8794	greA		0.8957	0.6511	72.6917	ydaF
0.9624	0.942	97.8803	yjcF		0.9855	0.7164	72.6941	yiaC
0.9247	0.9051	97.8804	yphF		0.9925	0.7215	72.6952	yifL
1.0191	0.9975	97.8805	pheM		0.986	0.7168	72.6978	napH
0.9579	0.9376	97.8808	nth		0.8787	0.6388	72.6983	tauA
0.9392	0.9193	97.8812	fsaB		0.8974	0.6524	72.6989	xxx
0.9489	0.9288	97.8818	xxx		0.9736	0.7078	72.6993	ilvC
0.9443	0.9243	97.882	bcr		0.9901	0.7198	72.6997	yjdJ
0.9967	0.9756	97.883	ydhI		0.9652	0.7017	72.7	yohF
1.0253	1.0036	97.8835	ypdH		0.9015	0.6554	72.7011	xxx
0.9608	0.9405	97.8872	gph		0.929	0.6754	72.7018	ycjP
0.9991	0.978	97.8881	yhfS		1.0455	0.7601	72.7021	mtgA
0.966	0.9456	97.8882	ybcJ		0.9737	0.7079	72.7021	ydbA
0.9757	0.9551	97.8887	rplI		0.9305	0.6765	72.7028	ydeK
0.9999	0.9788	97.8898	ebgA		0.9555	0.6947	72.7054	hrpB
0.9431	0.9232	97.8899	nrdF		1.0167	0.7392	72.7058	idi
0.9575	0.9373	97.8903	ykgG		0.879	0.6391	72.7076	rfaD
1.0808	1.058	97.8905	ackA		1.0197	0.7414	72.7077	ttdB
1.0571	1.0348	97.8905	relE		1.0212	0.7425	72.7086	ccmA
1.0624	1.04	97.8916	hybB		1.03	0.7489	72.7087	xxx
0.9919	0.971	97.8929	ybjK		0.9018	0.6557	72.7101	dapF
0.9209	0.9015	97.8934	hyi		0.9117	0.6629	72.7103	yhfW
0.9354	0.9157	97.8939	pcm		1.0162	0.7389	72.7121	hcaD
0.9313	0.9117	97.8954	yfcZ		0.9924	0.7216	72.7126	phnP
1.0076	0.9864	97.896	yhdE		0.9753	0.7092	72.7161	rnk
1.0125	0.9912	97.8963	sbmC		0.9995	0.7268	72.7164	serA
1.0081	0.9869	97.897	kdsD		0.9394	0.6831	72.7166	xxx
0.9943	0.9734	97.898			0.9977	0.7255	72.7172	yhfX
0.9563	0.9362	97.8981	emrY		0.9545	0.6941	72.7187	vsr
0.9755	0.955	97.8985	nudB		0.9886	0.7189	72.719	fieF
0.9096	0.8905	97.9002	galK		0.9985	0.7261	72.7191	yqjA
0.9435	0.9237	97.9014	yrbF		0.9608	0.6987	72.7206	mgtA
0.9484	0.9285	97.9017	ydhW		0.9741	0.7084	72.7235	ygbF
0.9821	0.9615	97.9025	nikD		0.9628	0.7002	72.7254	dppF
1.0258	1.0043	97.9041	yceG		0.9735	0.708	72.7273	yjcP
1.0163	0.995	97.9042	ysaB		0.99	0.72	72.7273	xxx
1.0402	1.0184	97.9042	yhjB		0.971	0.7062	72.7291	glcD
0.9835	0.9629	97.9054	puuD		0.9692	0.7049	72.7301	xxx
0.9167	0.8975	97.9055	yobD		0.967	0.7033	72.7301	sthA
0.9936	0.9728	97.9066	tdk		1.0749	0.7818	72.7323	ilvB
0.9842	0.9636	97.9069	lysU		0.8798	0.6399	72.7324	yfhL
0.9891	0.9684	97.9072	rumB		0.9517	0.6922	72.733	ycjN
0.6978	0.6832	97.9077	yfgL		0.9994	0.7269	72.7336	yggC
1.0425	1.0207	97.9089	yqfB		0.9983	0.7261	72.7336	ycjD
1.0095	0.9884	97.9099	yigA		0.962	0.6997	72.7339	ibpB
0.9333	0.9138	97.9106	cueR		0.9925	0.7219	72.7355	yhhI
0.7228	0.7077	97.9109	hfq		0.9782	0.7115	72.7356	kdgR
0.8618	0.8438	97.9113	ydaC		0.9419	0.6851	72.736	aaeA
0.9673	0.9471	97.9117	xylR		0.8957	0.6515	72.7364	rusA
0.9966	0.9758	97.9129	hsrA		0.9571	0.6962	72.7406	yfaW
1.0304	1.0089	97.9134	tatA		0.9021	0.6562	72.7414	rspA
0.9828	0.9623	97.9141	glnD		1.0228	0.744	72.7415	entA
1.0367	1.0151	97.9165	yhhM		0.8625	0.6274	72.742	tolA
0.9552	0.9353	97.9167	yadS		0.9227	0.6712	72.743	ycdN
0.8545	0.8367	97.9169	yncK		0.9911	0.721	72.7475	panD
0.9125	0.8935	97.9178	ydeI		0.9109	0.6627	72.7522	xxx
0.9895	0.9689	97.9181	kefB		0.9029	0.6569	72.7545	yfiR
0.9945	0.9738	97.9186	mmuM		0.9987	0.7266	72.7546	yggF
0.8411	0.8236	97.9194	yedP		0.8963	0.6521	72.7547	tyrP
0.9282	0.9089	97.9207	yeiM		0.9958	0.7245	72.7556	ilvE
0.9572	0.9373	97.921	alsE		0.9903	0.7205	72.7557	yidQ
0.948	0.9283	97.9219	mdoD		0.9903	0.7205	72.7557	dcuC
0.8906	0.8721	97.9227	yfaQ		0.9536	0.6938	72.7559	ynfD
0.9544	0.9346	97.9254	dcuD		0.954	0.6941	72.7568	xxx
1.1043	1.0814	97.9263	yehB		0.9254	0.6733	72.7577	yecJ
0.9699	0.9498	97.9276	metF		0.9823	0.7147	72.7578	yihL
1.0087	0.9878	97.928	nrfE		0.8781	0.6389	72.7594	yfiR
0.9701	0.95	97.928	cmtA		1.0569	0.769	72.76	yoeE
0.9325	0.9132	97.9303	selB		0.9594	0.6981	72.7642	yhhN
1.0053	0.9845	97.931	yhhZ		0.8188	0.5958	72.765	surA
1.0299	1.0086	97.9318	hdeD		1.0068	0.7326	72.7652	malT
0.9913	0.9708	97.932	xylH		1.0168	0.7399	72.7675	setA
0.9772	0.957	97.9329	lyxK		1.0025	0.7295	72.7681	yraQ
1.0018	0.9811	97.9337	rfaJ		0.8795	0.64	72.7686	ydcN
0.969	0.949	97.936	yfiB		1.0235	0.7448	72.7699	yhhX
0.9352	0.9159	97.9363	xxx		0.9104	0.6625	72.7702	xxx
0.9692	0.9492	97.9364	mlrA		1.0037	0.7304	72.7707	paaJ
0.9501	0.9305	97.9371	gltJ		0.8785	0.6393	72.7718	yccW
0.9164	0.8975	97.9376	ygaW		0.9241	0.6725	72.7735	ybgD
1.0718	1.0497	97.938	yidA		0.9333	0.6792	72.774	cueR
1.0188	0.9978	97.9388	ycfM		1.0233	0.7447	72.7744	dicB
0.956	0.9363	97.9393	nrfA		1.0069	0.7328	72.7778	ysaB
0.9757	0.9556	97.9399	ydeQ		1.0139	0.7379	72.7784	metN
0.9911	0.9707	97.9417	panD		0.9735	0.7085	72.7786	paaX
0.9963	0.9758	97.9424	yhiS		0.964	0.7016	72.7801	yceA
0.9041	0.8855	97.9427	yccC		0.9945	0.7238	72.7803	mmuM
1.0258	1.0047	97.9431	guaC		0.9071	0.6602	72.7814	xxx
1.0113	0.9905	97.9432	argB		0.8972	0.653	72.782	ymgB
0.9774	0.9573	97.9435	yhiO		0.8873	0.6458	72.7826	clpS
0.9777	0.9576	97.9442	frwC		1.0115	0.7362	72.783	ygjK
1.0412	1.0198	97.9447	ilvN		0.9546	0.6948	72.7844	ycjV
0.8905	0.8722	97.945	yncI		0.8624	0.6277	72.7853	ypjD
0.9588	0.9391	97.9453	ibpA		0.9709	0.7067	72.7881	hyfG
0.9883	0.968	97.946	tsr		0.8853	0.6444	72.7889	rimL
0.9835	0.9633	97.9461	yihN		0.975	0.7097	72.7897	ydcV
0.9551	0.9355	97.9479	ydeI		0.9504	0.6918	72.7904	yjfK
0.9015	0.883	97.9479	xxx		1.0166	0.74	72.7917	yiaV
0.9894	0.9691	97.9483	yniC		1.0111	0.736	72.792	wcaL
1.0041	0.9835	97.9484	atpI		1.0523	0.766	72.7929	ygjJ
0.9896	0.9693	97.9487	ydhO		0.9777	0.7117	72.7933	aroM
0.98	0.9599	97.949	yhcM		0.9318	0.6783	72.7946	ycjU
0.985	0.9648	97.9492	yagJ		0.9899	0.7206	72.7952	dsbA
0.8878	0.8696	97.95	ygbA		0.9469	0.6893	72.7954	xxx
1.0638	1.042	97.9507	ytfB		0.955	0.6952	72.7958	yggF
0.9956	0.9752	97.951	yggJ		0.9374	0.6824	72.7971	cysM
0.9959	0.9755	97.9516	cstA		1.0202	0.7427	72.7995	ygjN
0.9472	0.9278	97.9519	yfhM		0.9603	0.6991	72.8002	ygaQ
0.9277	0.9087	97.9519	ycjU		0.9563	0.6962	72.8014	tyrA
0.9624	0.9427	97.953	dcuC		0.9916	0.7219	72.8015	htrG
0.9968	0.9764	97.9535	yqiH		0.9872	0.7187	72.8019	eda
1.0115	0.9908	97.9535	pbl		0.9457	0.6885	72.8032	ygeD
1.002	0.9815	97.9541	yiaB		0.8391	0.6109	72.8042	fliM
1.013	0.9923	97.9566	yjiQ		0.9399	0.6843	72.8056	yejH
0.9841	0.964	97.9575	gmr		0.9734	0.7087	72.8067	hyaE
0.9109	0.8923	97.9581	xxx		0.944	0.6873	72.8072	mdlB
0.9012	0.8828	97.9583	yfcN		0.9326	0.679	72.8072	glnA
0.9453	0.926	97.9583	narW		0.9922	0.7224	72.8079	ilvL
0.9503	0.9309	97.9585			0.9367	0.682	72.8088	yphA
1.0385	1.0173	97.9586	dinG		0.968	0.7048	72.8099	ynjC
0.9949	0.9746	97.9596	menA		0.9397	0.6842	72.8105	motA
1.049	1.0276	97.96	ycbX		0.9453	0.6883	72.8129	glgP
0.9069	0.8884	97.9601	ymfR		0.9468	0.6894	72.8137	wrbA
1.0149	0.9942	97.9604	btuE		0.9468	0.6894	72.8137	livH
0.9125	0.8939	97.9616			0.9137	0.6653	72.8138	slp
0.9666	0.9469	97.9619	acpT		0.9928	0.7229	72.8143	yjdL
1.0019	0.9815	97.9639	glnL		0.9969	0.7259	72.8157	yidJ
0.9677	0.948	97.9642	thiS		0.9984	0.727	72.8165	ycaK
0.9285	0.9096	97.9645	uspA		0.9344	0.6804	72.8168	yejH
0.9341	0.9151	97.966	ykgM		0.905	0.659	72.8177	ihfA
0.9686	0.9489	97.9661	recJ		1.0025	0.73	72.818	uhpC
0.9933	0.9731	97.9664	ymfS		0.9201	0.67	72.8182	xxx
1.0525	1.0311	97.9667	hcaE		1.0397	0.7571	72.8191	gudD
0.9592	0.9397	97.9671	modC		0.8712	0.6344	72.8191	rnhA
1.0429	1.0217	97.9672	rpsO		0.9025	0.6572	72.8199	ymfH
0.9594	0.9399	97.9675	yihP		0.9949	0.7245	72.8214	ymcE
0.9447	0.9255	97.9676	mrp		0.9254	0.6739	72.8226	codB
0.9251	0.9063	97.9678	paaY		0.9556	0.6959	72.8234	yafQ
0.9104	0.8919	97.9679	yeiI		1.0057	0.7324	72.8249	tdcC
1.0385	1.0174	97.9682	xxx		0.9358	0.6815	72.8254	yghX
0.9549	0.9355	97.9684	rtn		0.9612	0.7	72.8256	htrC
1.0143	0.9937	97.969	sfmC		0.9145	0.666	72.8267	xxx
0.8773	0.8595	97.971	xxx		0.9403	0.6848	72.8278	ybdN
1.0007	0.9804	97.9714	sspB		0.9727	0.7084	72.8282	yqfA
1.0116	0.9911	97.9735	tyrB		0.8543	0.6222	72.8316	ydiM
0.9435	0.9244	97.9756	cheB		1.0078	0.734	72.8319	sapA
1.0133	0.9928	97.9769	solA		0.9699	0.7064	72.8323	metF
0.9739	0.9542	97.9772	ygbI		0.9744	0.7097	72.8346	malM
1.0283	1.0075	97.9772	aceK		0.9951	0.7248	72.8369	gadX
0.9793	0.9595	97.9781	yjeM		1.0037	0.7311	72.8405	bioF
0.9759	0.9562	97.9814	artM		0.9356	0.6815	72.841	cyaY
1.0057	0.9854	97.9815	atoA		0.985	0.7175	72.8426	tsgA
0.9811	0.9613	97.9819	pspD		0.9276	0.6757	72.8439	xxx
1.036	1.0151	97.9826	ybdR		0.9306	0.6779	72.8455	xxx
1.0115	0.9911	97.9832	bcsZ		0.9958	0.7254	72.846	alkA
1.0016	0.9814	97.9832	norW		0.9786	0.7129	72.849	hofB
1.0318	1.011	97.9841	ybbK		0.9311	0.6783	72.8493	cusF
1.0125	0.9921	97.9852	yjjY		0.9359	0.6818	72.8497	yjiN
0.9932	0.9732	97.9863	glnB		0.9927	0.7232	72.8518	lsrB
1.0186	0.9981	97.9874	yicJ		0.9677	0.705	72.8532	ydfA
0.9694	0.9499	97.9884	glpC		1.0263	0.7477	72.8539
0.9993	0.9792	97.9886	xxx		0.9431	0.6871	72.8555	ybdJ
1.0093	0.989	97.9887			0.9641	0.7024	72.8555	ais
0.9895	0.9696	97.9889	csdA		0.9251	0.674	72.857	fliT
1.0395	1.0186	97.9894	metA		1.0021	0.7301	72.857	yheT
0.9749	0.9553	97.9895	xxx		0.878	0.6397	72.8588	xxx
1.0349	1.0141	97.9901	fliE		0.9797	0.7138	72.859	argB
0.9405	0.9216	97.9904	dppB		0.9945	0.7246	72.8607	yjeS
0.9058	0.8876	97.9907	qseC		0.9853	0.7179	72.8611	cbrA
0.9905	0.9706	97.9909	cchA		0.9562	0.6967	72.8613	ydhB
1.0505	1.0294	97.9914	ytfP		0.8984	0.6546	72.8629	feaB
0.8664	0.849	97.9917	xxx		1.0407	0.7583	72.8644	yghE
0.9065	0.8883	97.9923	rpoZ		0.9605	0.6999	72.8683	ampG
0.9566	0.9374	97.9929	gpmI		0.882	0.6427	72.8685	ebgR
0.962	0.9427	97.9938	ibpB		1.0015	0.7298	72.8707	yjjI
0.7382	0.7234	97.9951	thrC		0.8983	0.6546	72.871	yfbB
0.9228	0.9043	97.9952	pepE		0.9031	0.6581	72.8712	yaiS
1.0079	0.9877	97.9958	yidG		0.9739	0.7097	72.872	yjaB
0.9592	0.94	97.9983	xylB		0.9846	0.7175	72.8722	yagI
1.0358	1.0151	98.0015	yfgG		0.9302	0.6779	72.8768	prmA
0.8907	0.8729	98.0016	nanE		1.0069	0.7338	72.8771	ybaT
0.9116	0.8934	98.0035	xxx		0.9328	0.6798	72.8774	trpC
1.0123	0.9921	98.0045	yfbT		0.9889	0.7207	72.879	ymfB
1.0227	1.0023	98.0053	nirD		1.0007	0.7293	72.879	yjhF
1.0428	1.022	98.0054	araE		0.9628	0.7017	72.8812	yliI
1.0479	1.027	98.0055	rraA		0.9938	0.7243	72.8819	yqjC
0.9778	0.9583	98.0057	pspB		0.9913	0.7225	72.8841	cobU
0.9984	0.9785	98.0068	rimL		1.0363	0.7553	72.8843	yjgK
1.0189	0.9986	98.0077	xxx		0.9873	0.7196	72.8856	uvrC
0.9337	0.9151	98.0079	ybjL		0.9888	0.7207	72.8863	deoR
0.984	0.9644	98.0081	agp		0.9121	0.6648	72.8867	yniA
0.9138	0.8956	98.0083	fliC		0.9549	0.696	72.8872	kdgT
1.0398	1.0191	98.0092	ccmD		0.9859	0.7186	72.8877	recN
0.9997	0.9798	98.0094	mdtE		1.0084	0.735	72.8877	ydjL
1.0404	1.0197	98.0104	yhdX		0.9923	0.7233	72.8913	yjgL
0.7791	0.7636	98.0105	ybiU		1.0126	0.7381	72.8916	ycgH
1.0459	1.0251	98.0113	elaA		0.9108	0.6639	72.892	cmr
0.9858	0.9662	98.0118	yhiI		0.9975	0.7271	72.8922	yaiU
0.9714	0.9521	98.0132	cueR		0.9946	0.725	72.8936	yncK
0.9716	0.9523	98.0136	ulaC		0.9592	0.6992	72.8941	rimK
0.9414	0.9227	98.0136	yedR		0.9168	0.6683	72.8949	yfaV
0.9666	0.9474	98.0137	yjfL		0.9696	0.7068	72.896	ycbT
1.0373	1.0167	98.0141	ytfT		0.9438	0.688	72.8968	ydcI
1.0727	1.0514	98.0144	crl		1.0265	0.7483	72.8982	ycjF
1.0123	0.9922	98.0144	yrfB		0.9398	0.6851	72.8985	ygcF
0.9419	0.9232	98.0147	aroK		0.8956	0.6529	72.9008	flgC
0.9875	0.9679	98.0152	citT		0.9683	0.7059	72.901
0.9422	0.9235	98.0153	glpQ		0.9729	0.7093	72.9057	xxx
0.9627	0.9436	98.016	yaiO		0.9467	0.6902	72.9059	queA
0.9477	0.9289	98.0162	nhaB		1.0106	0.7368	72.9072	ygiU
1.0046	0.9847	98.0191	ybgI		0.9999	0.729	72.9073	ydeJ
1.0097	0.9897	98.0192	yhhZ		0.9918	0.7231	72.9078	ygjP
1.0152	0.9951	98.0201	yghF		0.99	0.7218	72.9091	ycaC
1.0405	1.0199	98.0202	nfi		0.9365	0.6828	72.9098	envZ
0.925	0.9067	98.0216	xxx		0.9805	0.7149	72.9118	yihG
0.9107	0.8927	98.0235	pnuC		1.0286	0.75	72.9146	ubiE
0.8807	0.8633	98.0243	yfgM		0.9607	0.7005	72.9156	yneL
0.9371	0.9186	98.0258	ycbL		0.9024	0.658	72.9167	chbA
1.0235	1.0033	98.0264	ddlA		0.9973	0.7272	72.9169	ucpA
0.9982	0.9785	98.0264	yjdO		0.956	0.6971	72.9184	prmA
1.0084	0.9885	98.0266	ugpA		0.9671	0.7052	72.919	hsdR
0.9787	0.9594	98.028	yehW		0.9697	0.7071	72.9195	ydfQ
0.989	0.9695	98.0283	mhpA		0.9649	0.7036	72.9195	glvC
0.9689	0.9498	98.0287	yegK		1.0203	0.744	72.9197	npr
0.9842	0.9648	98.0289	phoH		0.9994	0.7288	72.9238	coaA
0.9948	0.9752	98.0298	rffG		0.9906	0.7224	72.9255	rcsA
0.9645	0.9455	98.0301	sfsB		0.9618	0.7014	72.9258	mppA
0.9597	0.9408	98.0306	ydhQ		0.9884	0.7208	72.9259	yeaB
0.9599	0.941	98.031	tatE		0.902	0.6578	72.9268	rfbC
0.9209	0.9028	98.0345	yebR		0.9648	0.7036	72.927	yiaA
0.9822	0.9629	98.035	ygaF		0.919	0.6702	72.9271	yfjL
1.0182	0.9982	98.0357	rfaZ		0.9323	0.6799	72.9272	rfaP
0.9322	0.9139	98.0369	ycjG		1.0306	0.7516	72.9284	ymgA
0.8814	0.8641	98.0372	cysH		0.8677	0.6328	72.9284	sufE
0.9732	0.9541	98.0374	yjiL		0.9353	0.6821	72.9285	prpC
0.9531	0.9344	98.038	slyB		0.8943	0.6522	72.9285	cusF
1.0195	0.9995	98.0383	yjeO		0.9224	0.6727	72.9293	emrB
0.984	0.9647	98.0386	mtr		1.0133	0.739	72.93	deoA
0.9384	0.92	98.0392	yadB		1.0311	0.752	72.9318	yjhP
0.9591	0.9403	98.0398	appC		0.9949	0.7256	72.932	yieN
0.9594	0.9406	98.0404	fes		0.954	0.6958	72.935	ydiN
0.965	0.9461	98.0415	modF		1.0719	0.7818	72.9359	amiC
0.9499	0.9313	98.0419	macA		0.9079	0.6622	72.9375
1.001	0.9814	98.042	bcsE		0.8903	0.6494	72.9417	xxx
1.0523	1.0317	98.0424	ygjJ		1.0082	0.7354	72.9419	rfaY
0.9144	0.8965	98.0424	yggG		1.0193	0.7435	72.9422	xxx
0.8993	0.8817	98.0429	yecR		0.9133	0.6662	72.9443	ybeD
0.9712	0.9522	98.0437	xxx		0.9433	0.6881	72.946	ydiU
0.9662	0.9473	98.0439	nrfF		0.974	0.7105	72.9466	dnaT
0.993	0.9736	98.0463	ybeA		0.9596	0.7	72.9471	yhbJ
0.9677	0.9488	98.0469	ydfA		0.967	0.7054	72.9473	hokB
0.9891	0.9698	98.0487	xylB		0.9696	0.7073	72.9476	yfbE
0.938	0.9197	98.049	yhbG		1.0159	0.7411	72.9501	glpR
0.9893	0.97	98.0491	recE		0.9557	0.6972	72.9518	yjbJ
0.9743	0.9553	98.0499	bisC		1.05	0.766	72.9524	dinF
0.9179	0.9	98.0499	potA		1.011	0.7376	72.9575	yhbT
0.9132	0.8954	98.0508	yedA		0.9463	0.6904	72.9578	pinR
0.9748	0.9558	98.0509	cspI		0.9753	0.7116	72.9622	rfbX
1.011	0.9913	98.0514	yhbT		0.9339	0.6814	72.9628	nfo
0.9033	0.8857	98.0516	ydfR		0.9798	0.7149	72.9639	nadB
0.996	0.9766	98.0522	yhdH		0.9643	0.7036	72.9648	xxx
0.9348	0.9166	98.0531	cpsG		0.9185	0.6702	72.9668	yhfU
0.8943	0.8769	98.0543	cysJ		0.9596	0.7002	72.9679	yiiX
1.0334	1.0133	98.055	yiiD		0.9922	0.724	72.9692	yhhY
0.9616	0.9429	98.0553	xxx		0.9608	0.7011	72.9704	feoA
0.9208	0.9029	98.056	nikE		1.0145	0.7403	72.9719	yjhQ
0.9879	0.9687	98.0565	bglB		0.9838	0.7179	72.9721	panB
0.9983	0.9789	98.0567	ycjD		0.9113	0.665	72.9727	yfcU
0.9623	0.9436	98.0567	ypeC		1.009	0.7363	72.9732	yigF
0.9523	0.9338	98.0573	adhP		0.9125	0.6659	72.9753	yegS
0.9678	0.949	98.0574	yijO		0.9547	0.6967	72.9758	xxx
1.0348	1.0147	98.0576	gloB		0.9884	0.7213	72.9765	ygjF
1.0352	1.0151	98.0583	rpsU		0.8804	0.6425	72.9782	yfaS
0.9997	0.9803	98.0594	yodB		0.9404	0.6863	72.9796	serB
0.9895	0.9703	98.0596	gpt		0.9904	0.7228	72.9806	gcvA
1.0566	1.0361	98.0598	yibN		0.9634	0.7031	72.9811	yhdX
1.062	1.0414	98.0603	ytjB		1.0241	0.7474	72.9812	xxx
1.0261	1.0062	98.0606	wzc		0.9523	0.695	72.9812	adhP
0.9902	0.971	98.061	yggJ		0.9016	0.658	72.9814	yfdP
0.9542	0.9357	98.0612	xxx		0.9623	0.7023	72.9814	ypeC
0.9388	0.9206	98.0614	xxx		0.9838	0.718	72.9823	ahpF
0.9752	0.9563	98.0619	rbsK		1.0049	0.7334	72.9824	rfbB
1.0476	1.0273	98.0622	hdeD		0.9531	0.6956	72.9829	galF
1.0169	0.9972	98.0627	yhaL		0.9272	0.6767	72.9832	feoB
0.9654	0.9467	98.063	bglX		0.9591	0.7	72.9851	yrbL
0.9969	0.9776	98.064	glgX		0.9606	0.7011	72.9856	ubiH
0.894	0.8767	98.0649	yejA		1.0295	0.7514	72.9869	ydjF
0.9465	0.9282	98.0666	cirA		1.051	0.7671	72.9876	nanA
0.9207	0.9029	98.0667	dgkA		1.0314	0.7528	72.9882	ilvA
0.9415	0.9233	98.0669	alaS		0.9685	0.7069	72.9892	ygdB
0.9158	0.8981	98.0673	yafW		0.876	0.6394	72.9909	yfdO
0.9417	0.9235	98.0673	ycfR		0.936	0.6832	72.9915	yfjM
1.0152	0.9956	98.0693	ymfD		1.0697	0.7808	72.9924	ybcM
1.0361	1.0161	98.0697	ytfL		0.9009	0.6576	72.9937	yliF
1.0313	1.0114	98.0704	ilvE		0.9024	0.6587	72.9942	focB
1.0211	1.0014	98.0707	paaE		0.9628	0.7028	72.9954	recT
0.9123	0.8947	98.0708	yeiL		1.0447	0.7626	72.997	xxx
0.928	0.9101	98.0711	cysN		0.9362	0.6834	72.9972	yfjR
1.0579	1.0375	98.0717	ybhI		0.9803	0.7156	72.9981	actP
1.0684	1.0478	98.0719	hsdM		0.9074	0.6624	72.9998	xxx
0.9958	0.9766	98.0719	ilvE		1.0026	0.7319	73.0002	metL
0.9648	0.9462	98.0721	ydcM		0.9809	0.7161	73.0044	aat
0.8777	0.8608	98.0745	xxx		0.9528	0.6956	73.0059	yaiP
0.9454	0.9272	98.0749	hemN		0.9754	0.7121	73.0059	yhhW
1.0392	1.0192	98.0754	yjbD		0.9354	0.6829	73.0062	pcm
0.9251	0.9073	98.0759	yadE		1.0173	0.7427	73.007	cadB
1.0032	0.9839	98.0762	ygeW		0.9188	0.6708	73.0083	exuR
1.04	1.02	98.0769	yceP		0.9707	0.7087	73.0092	dinJ
1.0088	0.9894	98.0769	yoaC		0.9674	0.7063	73.0101	pheM
0.9986	0.9794	98.0773	uidC		0.8674	0.6333	73.0113	ypfI
1.0143	0.9948	98.0775	fdnH		0.9786	0.7145	73.0125	ttdA
1.0148	0.9953	98.0784	yiaA		0.856	0.625	73.014	feaR
0.9168	0.8992	98.0803	yfaV		0.9787	0.7146	73.0152	yiaO
0.9429	0.9248	98.0804	ybaQ		1.0091	0.7368	73.0156	mdtF
0.9587	0.9403	98.0807	fliH		0.9477	0.692	73.0189	yafP
1.0525	1.0323	98.0808	yjbM		0.9477	0.692	73.0189	xxx
1.0009	0.9817	98.0817	ymfR		1.0037	0.7329	73.0198	yiiU
0.9646	0.9461	98.0821	ddpD		0.9137	0.6672	73.0218	artQ
1.0329	1.0131	98.0831	dgoA		0.963	0.7032	73.0218	xxx
1.007	0.9877	98.0834	ydaG		0.9089	0.6637	73.0223	ybdO
0.887	0.87	98.0834	ykfB		0.7933	0.5793	73.0241	ruvC
0.9762	0.9575	98.0844	pitB		1.0098	0.7374	73.0244	ygjN
0.9399	0.9219	98.0849	gntK		0.9846	0.719	73.0246	proA
1.0137	0.9943	98.0862	yhhK		1.017	0.7427	73.0285	ycjZ
1.019	0.9995	98.0864	yedL		0.9522	0.6954	73.0309	xxx
0.9511	0.9329	98.0864	ada		0.9909	0.7237	73.0346	ycbW
0.9989	0.9798	98.0879	mutH		0.9338	0.682	73.0349
0.9468	0.9287	98.0883	agaR		0.9765	0.7132	73.0364	yhfL
0.973	0.9544	98.0884	glpF		1.0281	0.7509	73.0376	ygiL
1.0152	0.9958	98.089	pqiA		0.9606	0.7016	73.0377	garD
0.9736	0.955	98.0896	ydiH		1.0504	0.7672	73.0388	ilvN
0.9842	0.9654	98.0898	gss		0.9232	0.6743	73.0394	bcp
1.0261	1.0065	98.0899	hyfI		0.9425	0.6884	73.0398	uraA
0.9949	0.9759	98.0903	ymcE		1.0349	0.7559	73.0409	xxx
1.0264	1.0068	98.0904	napF		1.0721	0.7831	73.0436	uvrA
0.9384	0.9205	98.0925	yfjN		0.9356	0.6834	73.044	dacB
0.9857	0.9669	98.0927	yobA		0.969	0.7078	73.0444	yfiB
0.944	0.926	98.0932	serC		0.936	0.6837	73.0449	xxx
1.0072	0.988	98.0937	yfgO		0.9327	0.6813	73.046	ppdC
0.9024	0.8852	98.094	ybjD		0.9769	0.7136	73.0474	paaK
0.9186	0.9011	98.0949	artQ		0.8363	0.6109	73.0479	ydiY
1.0198	1.0004	98.0977	alx		0.9465	0.6914	73.0481	artJ
0.9938	0.9749	98.0982	yddA		1.0226	0.747	73.0491	eutE
0.9415	0.9236	98.0988	yihT		0.997	0.7283	73.0491	yifB
0.9574	0.9392	98.099	yhbC		0.9677	0.7069	73.0495	yrbF
1.0104	0.9912	98.0998	wcaL		1.0219	0.7465	73.0502	yfhQ
0.9741	0.9556	98.1008	fxsA		0.9993	0.73	73.0511	yqeG
0.9007	0.8836	98.1015	xxx		1.0227	0.7471	73.0517	leuA
0.9907	0.9719	98.1024	yhaB		0.973	0.7108	73.0524	araH
0.9381	0.9203	98.1025	yhaB		1.0476	0.7653	73.0527	ylaC
0.9751	0.9566	98.1028	yfbJ		1.0057	0.7347	73.0536	agaA
1.0016	0.9826	98.103	glyA		1.0218	0.7465	73.0573	xxx
0.9604	0.9422	98.105	rihB		0.9506	0.6945	73.0591	dos
0.9605	0.9423	98.1052	cfa		0.9254	0.6761	73.0603	ecnB
0.9666	0.9483	98.1068	ygcW		0.9154	0.6688	73.061	moeB
0.8928	0.8759	98.1071	chaA		0.8824	0.6447	73.0621	xxx
1.0311	1.0116	98.1088	yjhP		0.9311	0.6803	73.0641	ycaQ
0.9949	0.9761	98.1104	phnG		0.9664	0.7061	73.065	potB
1.027	1.0076	98.111	qor		0.9471	0.692	73.0651	gadB
1.0329	1.0134	98.1121	yfjO		0.91	0.6649	73.0659	yeeY
0.9429	0.9251	98.1122	marB		1.0125	0.7398	73.0667	yjjY
0.9801	0.9616	98.1124	tauD		0.8967	0.6552	73.0679	pal
0.9804	0.9619	98.113	gatC		0.9227	0.6742	73.0682	yggD
0.954	0.936	98.1132	yqjB		0.9758	0.713	73.0683	yghB
1.0502	1.0304	98.1146	mdlA		0.9862	0.7206	73.0683	ykgM
1.04	1.0204	98.1154	ygfK		0.984	0.719	73.0691	ybeQ
1.0189	0.9997	98.1156	ydcV		0.9803	0.7163	73.0695	ykgN
1.0033	0.9844	98.1162	yjfM		0.9948	0.7269	73.07	rffG
1.0034	0.9845	98.1164	fecC		0.9588	0.7006	73.0705	hslJ
1.0039	0.985	98.1173	rrmA		1.0157	0.7422	73.0728	htrL
1.0152	0.9961	98.1186	holC		1.0068	0.7357	73.0731	trpE
0.9037	0.8867	98.1188	yfiN		0.8943	0.6535	73.0739	sfmF
0.9197	0.9024	98.119	ddpF		0.9025	0.6595	73.0748	yajC
1.0101	0.9911	98.119	caiF		0.9185	0.6712	73.0757	xxx
0.9996	0.9808	98.1192	yiiM		0.988	0.722	73.0769	tas
0.9943	0.9756	98.1193	bcsF		0.9784	0.715	73.0785	lit
0.9252	0.9078	98.1193	yebO		0.8934	0.6529	73.0804	xxx
1.0104	0.9914	98.1196	cobC		1.0658	0.7789	73.0813	cysE
0.979	0.9606	98.1205	basS		1.0216	0.7466	73.0814	yhhA
0.9684	0.9502	98.1206	yiaI		0.9715	0.71	73.0829	acrD
1.0271	1.0078	98.1209	yciA		0.9392	0.6864	73.0835	aegA
0.9687	0.9505	98.1212	ynfC		0.921	0.6731	73.0836	trkA
1.039	1.0195	98.1232	ybfO		0.8207	0.5998	73.084	lpxL
1.0073	0.9884	98.1237	rhoL		1.0087	0.7372	73.0842	yjiN
0.9286	0.9112	98.1262	ycdI		0.9924	0.7253	73.0854	ygjE
0.9022	0.8853	98.1268	xxx		0.9259	0.6767	73.0856	folB
0.9934	0.9748	98.1276	xxx		0.9207	0.6729	73.0857	dgkA
0.9941	0.9755	98.129	recG		0.9118	0.6664	73.0862	yacC
0.9251	0.9078	98.1299	ddpB		0.9174	0.6705	73.087	ynaJ
0.968	0.9499	98.1302	nrfA		1.0211	0.7463	73.0878	speG
0.9254	0.9081	98.1305	ybcF		0.9338	0.6825	73.0885	ebgC
0.9685	0.9504	98.1311	ompA		0.9104	0.6654	73.0888	ygaR
0.7492	0.7352	98.1313	ycfD		0.903	0.66	73.0897	kdpD
1.0177	0.9987	98.133	tyrA		0.9439	0.6899	73.0904	glxR
0.9812	0.9629	98.1349	rpiA		1.0186	0.7445	73.0905	ygeX
1.0027	0.984	98.135	yaaY		0.9733	0.7114	73.0915	agaD
0.9009	0.8841	98.1352	ymjC		0.9871	0.7215	73.0929	ybaY
0.9815	0.9632	98.1355	fadA		0.9886	0.7226	73.0933	bcsZ
0.9605	0.9426	98.1364	yqhD		1.0314	0.7539	73.0948	bax
0.9715	0.9534	98.1369	gspG		1.0044	0.7342	73.0984	yeiC
0.8482	0.8324	98.1372	yccJ		0.9256	0.6766	73.0985	yfjZ
1.0308	1.0116	98.1374	yijD		0.9908	0.7243	73.1025	dcuS
1.004	0.9853	98.1375	arcB		0.9819	0.7178	73.1032	menD
0.9719	0.9538	98.1377	hycF		0.9979	0.7295	73.1035	argD
0.9456	0.928	98.1387	rsd		0.9834	0.7189	73.1035	ycaD
0.9942	0.9757	98.1392			0.9649	0.7054	73.106	mtlA
1.0499	1.0304	98.1427	thiI		0.9995	0.7307	73.1066	hydN
0.9747	0.9566	98.143	tdcD		0.9806	0.7169	73.1083	frmA
0.9538	0.9361	98.1443	ybbW		0.9304	0.6802	73.1083	yajB
0.9058	0.889	98.1453	ygeA		0.9966	0.7286	73.1086	borD
1.0029	0.9843	98.1454	chbC		0.9319	0.6813	73.1087	xxx
1.0461	1.0267	98.1455	yicC		1.0026	0.733	73.1099	slyD
1.0138	0.995	98.1456	sieB		0.9826	0.7184	73.1122	thrA
1.0086	0.9899	98.1459	ppdC		0.9179	0.6711	73.1125	potA
0.9764	0.9583	98.1463	gspK		0.9034	0.6605	73.1127	artI
0.8906	0.8741	98.1473	ygaZ		0.9336	0.6826	73.1148	ydhA
1.004	0.9854	98.1474	yjdA		0.9775	0.7147	73.1151	wzzE
1.0043	0.9857	98.148	yiiF		0.9511	0.6954	73.1153	napC
0.9614	0.9436	98.1485	mhpT		0.9958	0.7281	73.1171	ytfF
0.9886	0.9703	98.1489	amiA		1.0293	0.7526	73.1177	astA
1.0373	1.0181	98.149	manA		0.9795	0.7162	73.1189	ydiB
0.9189	0.9019	98.15	barA		0.9081	0.664	73.1197	ykfJ
0.9785	0.9604	98.1502	truB		0.9866	0.7214	73.1198	sgcQ
1.0059	0.9873	98.1509	yohD		0.977	0.7144	73.1218	yjgM
1.0554	1.0359	98.1524	ymdC		0.9745	0.7126	73.1247	yjbF
0.9797	0.9616	98.1525	mgtA		0.867	0.634	73.1257	yfiM
0.8608	0.8449	98.1529	potC		0.9913	0.7249	73.1262	ucpA
0.964	0.9462	98.1535	yliB		0.9649	0.7056	73.1267	yjbL
0.9805	0.9624	98.154	phnC		1.0077	0.7369	73.1269	ygeV
0.9155	0.8986	98.154	yfdF		1.0282	0.7519	73.1278	phr
0.921	0.904	98.1542	dcd		0.8868	0.6485	73.1281	uxaC
0.959	0.9413	98.1543	nrfE		0.9817	0.7179	73.1282	yodB
1.0569	1.0374	98.155	yqjA		0.994	0.7269	73.1288	norV
1.0246	1.0057	98.1554	malT		0.9367	0.685	73.1291	xxx
0.9543	0.9367	98.1557	yjdK		0.9896	0.7237	73.1306	ydhO
0.96	0.9423	98.1563	glpA		0.9148	0.669	73.1307	galT
0.9067	0.89	98.1582	ygbE		0.9379	0.6859	73.1315	glpG
1.0153	0.9966	98.1582	yiaH		0.9513	0.6957	73.1315	yiaD
0.9991	0.9807	98.1583	gadX		1.0425	0.7624	73.1319	yqfB
1.0427	1.0235	98.1586	xxx		1.0322	0.7549	73.1351	rlpA
0.9939	0.9756	98.1588	yfeR		0.8402	0.6145	73.1373	xxx
1.0053	0.9868	98.1598	yeeP		0.9798	0.7166	73.1374	hisF
0.9456	0.9282	98.1599	rpoD		0.9914	0.7251	73.139	add
0.7399	0.7263	98.1619	rfaH		0.9665	0.7069	73.1402	kefC
1.0076	0.9891	98.164	ytfP		1.0261	0.7505	73.141
0.9695	0.9517	98.164	npr		0.9535	0.6974	73.1411	ybcL
0.8607	0.8449	98.1643	atpG		1.0347	0.7568	73.142	setC
0.9479	0.9305	98.1644	pykA		0.996	0.7285	73.1426	yhiK
0.9806	0.9626	98.1644	hybC		0.9532	0.6972	73.1431	citE
0.9915	0.9733	98.1644	sgcA		1.0493	0.7675	73.144	ybhJ
0.9862	0.9681	98.1647	greB		0.9674	0.7076	73.1445	fixX
0.9485	0.9311	98.1655	hlpA		0.9462	0.6921	73.1452	ybgH
0.9872	0.9691	98.1665	yghY		0.9593	0.7017	73.1471	yjiX
0.96	0.9424	98.1667	yhgF		0.969	0.7088	73.1476	htrE
0.9493	0.9319	98.1671	lrp		1.0376	0.759	73.1496	rbn
1.0261	1.0073	98.1678			1.0093	0.7383	73.1497	ilvM
0.9934	0.9752	98.1679	ansB		0.9419	0.689	73.15	selA
1.0318	1.0129	98.1682	ybbM		0.9762	0.7141	73.151	yrbA
0.8954	0.879	98.1684	zntA		0.9509	0.6956	73.1518	ycgI
0.972	0.9542	98.1687	caiT		0.955	0.6986	73.1518	ygiF
0.9399	0.9227	98.17	yiaO		0.8306	0.6076	73.1519	ybdZ
1.0056	0.9872	98.1702	ydeP		0.9126	0.6676	73.1536	ymfM
1.0332	1.0143	98.1707	actP		1.0549	0.7717	73.1539	yjhF
0.9732	0.9554	98.171	gloB		1.0255	0.7502	73.1546	yghS
0.9405	0.9233	98.1712	uspA		0.9864	0.7216	73.1549	ybcY
0.9679	0.9502	98.1713	glnQ		0.9134	0.6682	73.1552
0.99	0.9719	98.1717	yrbA		0.9336	0.683	73.1577	fucK
1.0233	1.0046	98.1726	argA		1.0111	0.7397	73.1579	menE
0.9251	0.9082	98.1732	fliT		0.9698	0.7095	73.1594	ydfI
0.9419	0.9247	98.1739	yeiB		0.9758	0.7139	73.1605	ivy
0.9639	0.9463	98.1741	malE		0.9744	0.7129	73.163	yhfZ
0.8821	0.866	98.1748	malI		1.018	0.7448	73.1631	yedL
1.0028	0.9845	98.1751	nikR		0.894	0.6541	73.1655	yjbO
0.9755	0.9577	98.1753	macB		0.9268	0.6781	73.1657	yajD
0.9648	0.9472	98.1758	metC		1.0073	0.737	73.1659	yjhB
0.9703	0.9526	98.1758	yehL		1.0159	0.7433	73.1667	hflD
1.0308	1.012	98.1762	yicM		1.0104	0.7393	73.169	inaA
0.8948	0.8785	98.1784	xerD		0.9955	0.7284	73.1693	wcaD
0.9828	0.9649	98.1787	glcD		1.0585	0.7745	73.1696	bfd
0.9281	0.9112	98.1791			0.9889	0.7236	73.1722	ygjG
1.027	1.0083	98.1792	oxc		0.9632	0.7048	73.1728	moaE
0.9285	0.9116	98.1799	ybiS		1.0557	0.7725	73.1742	leuL
0.9786	0.9608	98.1811	cysQ		1.0162	0.7436	73.1746	ysdC
0.9567	0.9393	98.1812	xxx		0.9633	0.7049	73.1755	citD
1.0176	0.9991	98.182			0.9551	0.6989	73.1756	arpB
0.9021	0.8857	98.182	ydcK		1.004	0.7347	73.1773	katG
1.0402	1.0213	98.183	tpr		1.029	0.753	73.1778	alr
0.9692	0.9516	98.1841	ebgC		1.0883	0.7964	73.1784	xxx
1.0245	1.0059	98.1845	creB		0.9873	0.7225	73.1794	ygiC
0.8428	0.8275	98.1846	xxx		0.9728	0.7119	73.1805	ygjI
0.9922	0.9742	98.1858	ilvL		1.0459	0.7654	73.181	elaA
0.9317	0.9148	98.1861	yhjJ		1.0034	0.7343	73.1812	fecC
0.9648	0.9473	98.1862	eutC		0.8632	0.6317	73.1812	xxx
1.0313	1.0126	98.1868	yhdV		0.9775	0.7154	73.1867	deaD
1.0204	1.0019	98.187	yjiH		0.9794	0.7168	73.1877	panE
0.9434	0.9263	98.1874	yfjR		0.9762	0.7145	73.192	yjfF
1.0658	1.0465	98.1892	cysE		1.0057	0.7361	73.1928	torI
1.0107	0.9924	98.1894	yhbE		0.9658	0.7069	73.1932	gloA
0.9997	0.9816	98.1895	ybbS		0.8737	0.6395	73.1945	entA
1.017	0.9986	98.1908	ybgD		0.8838	0.6469	73.1953	aroE
1.017	0.9986	98.1908	ycjZ		0.9715	0.7111	73.1961	ygiC
0.9353	0.9184	98.1931	prpC		1.0077	0.7376	73.1964	nohB
0.8635	0.8479	98.1934	hisH		0.901	0.6595	73.1964	rbsK
0.9244	0.9077	98.1934	ydfA		0.9962	0.7292	73.1982	zitB
0.9139	0.8974	98.1946	yahI		0.9373	0.6861	73.1996	yobD
1.0026	0.9845	98.1947	slyD		0.9698	0.7099	73.2007	flxA
0.8476	0.8323	98.1949	yncB		1.062	0.7774	73.2015	ytjB
0.9032	0.8869	98.1953	glmM		0.9926	0.7266	73.2017	yhcF
0.9589	0.9416	98.1958	ydhW		0.9833	0.7198	73.2025	gsk
0.9645	0.9471	98.196	yhbY		1.0251	0.7504	73.2026	betA
0.9926	0.9747	98.1967	glpE		0.9236	0.6761	73.2027	selB
0.8874	0.8714	98.197	cysG		0.9837	0.7201	73.2032	frlA
0.882	0.8661	98.1973	ldcC		0.977	0.7152	73.2037	yidP
0.949	0.9319	98.1981	ypjB		0.883	0.6464	73.205	cyoA
0.9823	0.9646	98.1981	rcsA		0.8618	0.6309	73.2072	ydaC
1.0267	1.0082	98.1981	yraK		1.0335	0.7566	73.2075	ilvH
0.9103	0.8939	98.1984	yciF		0.8887	0.6506	73.2081	yfgO
1.0112	0.993	98.2002	ybfH		0.9705	0.7105	73.2097	rtn
0.8949	0.8788	98.2009	xxx		0.9653	0.7067	73.2104	msrA
1.023	1.0046	98.2014	dppB		0.9403	0.6884	73.2107	maa
0.9341	0.9173	98.2015	hycH		1.0202	0.7469	73.2111	hdeB
0.9289	0.9122	98.2022	yneE		0.9142	0.6693	73.2116	soxR
0.9957	0.9778	98.2023	araJ		0.9486	0.6945	73.2132	yraK
0.929	0.9123	98.2024	ycjP		0.9613	0.7038	73.2134	torD
1.0571	1.0381	98.2026	ade		0.9785	0.7164	73.2141	xxx
1.0363	1.0177	98.2052	yhdP		0.9476	0.6938	73.2165	rbsR
0.9973	0.9794	98.2052	ucpA		1.0514	0.7698	73.2167	alr
0.9583	0.9411	98.2052	yieI		0.9204	0.6739	73.2182	lysR
0.9754	0.9579	98.2059	hepA		1.0145	0.7428	73.2183	ydbA
0.9143	0.8979	98.2063	xxx		1.0067	0.7371	73.2194	yjjK
1.0093	0.9912	98.2067	cpxA		0.9466	0.6931	73.2199	yehD
0.9871	0.9694	98.2069	ybaY		0.916	0.6707	73.2205	fruR
1.0151	0.9969	98.2071	yiaN		0.9978	0.7306	73.2211
1.021	1.0027	98.2076	xxx		0.9937	0.7276	73.2213	ybcS
0.9544	0.9373	98.2083	xxx		0.965	0.7066	73.2228	modF
1.0158	0.9976	98.2083	dcuR		1.0192	0.7463	73.2241	serC
0.9378	0.921	98.2086	ycjX		0.9423	0.69	73.2251	xxx
1.0216	1.0033	98.2087	yihW		0.8609	0.6304	73.2257
1.0497	1.0309	98.209	yhjR		0.8512	0.6233	73.226	rnb
0.9215	0.905	98.2094	mglA		0.9603	0.7032	73.2271	yijF
[truncated: 6,641 more rows]
